# Supplementary material for: Ectopic expression of a truncated NLR gene from wild Arachis enhances resistance to Fusarium oxysporum
Source: Front Plant Sci. 2024 Nov 13;15:1486820. doi: 10.3389/fpls.2024.1486820 (PMC11598430; doi:10.3389/fpls.2024.1486820)
Supplement: Supplementary file 6 [file Table1.xlsx]

## Sheet: Supplementary Table S1
	Supplementary Table S1 - Primers used for PCR or qRT-PCR in this study.
	Primer name	Gene model	Putative function	Forward primer (5'-3')	Reverse primer (5'-3')	Amplicon (bp)	Efficiency of primer	Reference
	BAR*	-	Gene confers tolerance to glufosinate-ammonium herbicides	AAACCCACGTCATGCCAGTT	CATCGAGACAAGCACGGTCA	405	-	Ibrahim et al., 2017
	ACT2	AT3G18780	Actin-2	CTTGCACCAAGCAGCATGAA	CCGATCCAGACACTGTACTTCCTT	68	0.87	Czechowski et al., 2005
	GAPDH	AT1G13440	Glyceraldehyde 3-phosphate dehydrogenase	TTGGTGACAACAGGTCAAGCA	AAACTTGTCGCTCAATGCAATC	62	0.82	Czechowski et al., 2005
	AsTIR19	Aradu.G29LA	Disease Resistance Protein	GGCATGAGTTCCCTTCTTGA	CACAAGCATCACCAACATCC	159	0.87	Guimaraes et al., 2022
	PR5	AT1G75040	PR-5 protein	GACTCCAGGTGCTTCCCGACAG	ACTCCGCCGCCGTTACATCTT	147	0.87	Pantelides et al., 2013
	TIR	AT1G72930	TIR protein	GCGTGGAACCGAATCATGTGAG	TTGTCCACCAGCTTCGAGTCATC	172	0.87	Nandety et al., 2013
	NLR	AT1G72910	NLR gene	GGCCAGAGGATTTCGTCGGA	TCCACGCCGTAGAAGATGGG	173	0.88	Nasim et al, 2020
	IAN	AT3G44300	Indole-3-acetonitrile (IAN) sensitive to IAA	TTGACCGTAAATGAGCACCCG	CATGAACTGACGAATCACAACCG	105	0.87	Shukla et al., 2021
	SBT3	AT1G32960	Subtilase family protein	TTTTGCAGAAGGGTCATCTCG	GTCGTTGTAACCAGCAGAACA	151	0.86	Coculo et al., 2023
	MD_2	AT2G26370	MD-2-related lipid recognition domain-containing protein	GCCGGCGCATACAATTTTGA	ATGGTTGGCTCGTCGTAAGG	122	0.88	This study
	PADRE	AT5G37840	PADRE protein	GCGCAAAGGAGCGTTTAGAG	AAGCTCAGGCCCATCTCCTA	98	0.88	This study
	ERF	AT1G04370	ERF (ethylene response factor) subfamily B-3 of ERF/AP2	ACGCCGCGGAAATAAGAGAT	AGAATGGCAGCTTTGCCTCT	130	0.84	This study
	ML3	AT5G23820	ML3	TCTGTTGGGCCTCACGAAAA	GGCCGGTAAATTCCCCATCT	118	0.83	This study
	PR6	AT5G43570	PR-6 proteinase inhibitor family	TGTCGGACGTTTGCCAAAATAC	ATCTTGGCCGTCACTTTCGT	127	0.88	This study
	SAR	AT4G01895	Systemic acquired resistance (SAR)	ACTCAAGATTCTGGCGACGTT	TCTTCAGCACGGAATACAGGA	80	0.85	This study
	EIN3	AT3G20770	Ethylene-insensitive3 (EIN3)	TGGAGAGACAAAATGCGGCT	ATAGCCGCAGGACCATTACG	290	0.87	Li et al., 2016.
	NPR1	AT1G64280	Regulatory protein (NPR1)	ACATCACCGGGTGTAAAGAT	AAGCCAGTTGAGTCAAGTCC	163	0.85	This study
	VSP2_2	AT5G24770	Vegetative storage protein 2 (VSP2)	CCTAAAGAACGACACCGTCA	TCGGTCTTCTCTGTTCCGTA	105	0.82	Adams et al., 2013.
	APX	AT1G07890	Ascorbate peroxidase 1 (APX1)	GCATGGACATCAAACCCTCT	AGCAAACCCAAGCTCAGAAA	213	0.83	Vinson et al., 2020.
	(*) Primer employed for PCR-based genotyping of the transgenic lines used in this study.
	References
	Adams, E., Abdollahi, P., and Shin, R. (2013). Cesium Inhibits Plant Growth through Jasmonate Signaling in Arabidopsis thaliana. Int. J. Mol. Sci. 14, 4545–4559. doi: 10.3390/IJMS14034545
	Coculo, D., Del Corpo, D., Martínez, M. O., Vera, P., Piro, G., De Caroli, M., et al. (2023). Arabidopsis subtilases promote defense-related pectin methylesterase activity and robust immune responses to Botrytis infection. Plant Physiol. Biochem. 201, 107865. doi:10.1016/J.PLAPHY.2023.107865
	Czechowski, T., Stitt, M., Altmann, T., Udvardi, M. K., and Scheible, W. R. (2005). Genome-Wide Identification and Testing of Superior Reference Genes for Transcript Normalization in Arabidopsis. Plant Physiol. 139, 5. doi: 10.1104/PP.105.063743
	Guimaraes, P. M., Quintana, A. C., Mota, A. P. Z., Berbert, P. S., Ferreira, D. da S., de Aguiar, M. N., et al. (2022). Engineering Resistance against Sclerotinia sclerotiorum Using a Truncated NLR (TNx) and a Defense-Priming Gene. Plants 11, 3483. doi:10.3390/plants11243483
	Ibrahim, A. B., Monteiro, T. R., Cabral, G. B., and Aragão, F. J. L. (2017). RNAi-mediated resistance to whitefly (Bemisia tabaci) in genetically engineered lettuce (Lactuca sativa). Transgenic Res. 26, 613–624. doi: 10.1007/S11248-017-0035-0/METRICS
	Li, X., Pan, Y., Chang, B., Wang, Y., and Tang, Z. (2016). NO promotes seed germination and seedling growth under high salt may depend on EIN3 protein in Arabidopsis. Front. Plant Sci. 6, 166049. doi: 10.3389/FPLS.2015.01203/BIBTEX
	Nandety, R. S., Caplan, J. L., Cavanaugh, K., Perroud, B., Wroblewski, T., Michelmore, R. W., et al. (2013). The role of TIR-NBS and TIR-X proteins in plant basal defense responses. Plant Physiol. 162, 1459–1472. doi: 10.1104/PP.113.219162
	Nasim, Z., Fahim, M., Gawarecka, K., Susila, H., Jin, S., Youn, G., et al. (2020). Role of AT1G72910, AT1G72940, and ADR1-LIKE 2 in Plant Immunity under Nonsense-Mediated mRNA Decay-Compromised Conditions at Low Temperatures. Int. J. Mol. Sci. 21, 1–17. doi: 10.3390/IJMS21217986
	Pantelides, I. S., Tjamos, S. E., Pappa, S., Kargakis, M., and Paplomatas, E. J. (2013). The ethylene receptor ETR1 is required for Fusarium oxysporum pathogenicity. Plant Pathol. 62, 1302–1309. doi: 10.1111/PPA.12042
	Shukla, D., Waigel, S., Rouchka, E. C., Sandhu, G., Trivedi, P. K., and Sahi, S. V. (2021). Genome-wide expression analysis reveals contrasting regulation of phosphate starvation response (PSR) in root and shoot of Arabidopsis and its association with biotic stress. Environ. Exp. Bot. 188, 104483. doi: 10.1016/J.ENVEXPBOT.2021.104483
	Vinson, C. C., Mota, A. P. Z., Porto, B. N., Oliveira, T. N., Sampaio, I., Lacerda, A. L., et al. (2020). Characterization of raffinose metabolism genes uncovers a wild Arachis galactinol synthase conferring tolerance to abiotic stresses. Sci. Rep. 10, 15258. doi: 10.1038/s41598-020-72191-4.
