# Supplementary material for: Ectopic expression of a truncated NLR gene from wild Arachis enhances resistance to Fusarium oxysporum
Source: Front Plant Sci. 2024 Nov 13;15:1486820. doi: 10.3389/fpls.2024.1486820 (PMC11598430; doi:10.3389/fpls.2024.1486820)
Supplement: Supplementary file 7 [file Table2.xlsx]

## Sheet: Supplementary Table S2
	Supplementary Table S2 - Arabidopsis RNASeq transcriptome data for AsTIR19-OE-11 and WT plants, each inoculated with FOC and non-inoculated controls.
	Libraries	Replicates	Number of raw reads (Mb)	Reads quantified reads into reference (Mb)	Total number of gene models (%)
	WT-NI	Replicate 1	12176599	11849536	0.9731
		Replicate 2	13223736	12865936	0.9729
		Replicate 3	13717822	13294759	0.9692
	WT-I	Replicate 1	12108740	11602017	0.9582
		Replicate 2	12566504	12074051	0.9608
		Replicate 3	13019656	12407413	0.953
	OE-11-NI	Replicate 1	11816371	11438781	0.968
		Replicate 2	13239287	12781353	0.9654
		Replicate 3	12868120	12389145	0.9628
	OE-11-I	Replicate 1	13409145	12775833	0.9528
		Replicate 2	12529267	12060867	0.9626
		Replicate 3	12197307	11674586	0.9571
