# Supplementary material for: Ectopic expression of a truncated NLR gene from wild Arachis enhances resistance to Fusarium oxysporum
Source: Front Plant Sci. 2024 Nov 13;15:1486820. doi: 10.3389/fpls.2024.1486820 (PMC11598430; doi:10.3389/fpls.2024.1486820)
Supplement: Supplementary file 8 [file Table3.xlsx]

## Sheet: OE-11_I_NI
	Supplementary Table S3 - Transcriptional profile of DEGs between the OE-11 line and WT plants inoculated and non-inoculated with FOC
	Gene model	Gene Description	LogFC_OE-11_I_NI
	AT2G30770	Putative cytochrome P450	10.1712
	AT1G72260	Thionin 2.1 (THI2.1)	9.66014
	AT4G37990	Elicitor-activated gene 3-2	9.58618
	AT4G24000	Cellulose synthase like G2	9.44809
	AT4G08870	Arginase/deacetylase superfamily protein	8.79889
	AT1G66860	Class I glutamine amidotransferase-like superfamily protein	8.14614
	AT5G28520	Mannose-binding lectin superfamily protein	8.06157
	AT2G36710	Pectin lyase-like superfamily protein	7.9897
	AT3G49620	2-oxoglutarate (2OG) and Fe(II)-dependent oxygenase superfamily protein	7.88431
	AT1G33730	Cytochrome P450, family 76, subfamily C, polypeptide 5	7.88326
	AT1G51000	hypothetical protein	7.83235
	AT3G19550	Glutamate racemase	7.25148
	AT1G52900	Toll-Interleukin-Resistance (TIR) domain family protein	7.04833
	AT2G28860	Cytochrome P450, family 710, subfamily A, polypeptide 4	6.98686
	AT1G62760	Plant invertase/pectin methylesterase inhibitor superfamily protein	6.69755
	AT5G42600	Marneral synthase (MRN1)	6.54913
	AT2G39030	Acyl-CoA N-acyltransferases (NAT) superfamily protein (NATA1)	6.3537
	AT1G51010	Hypothetical protein	5.99187
	AT1G52030	Myrosinase binding protein 2 (MBP2)	5.95786
	AT5G58390	Peroxidase superfamily protein	5.89603
	AT1G52040	Myrosinase-binding protein 1 (MBP1)	5.78542
	AT1G76470	NAD(P)-binding Rossmann-fold superfamily protein	5.7818
	AT3G45140	Lipoxygenase 2 (LOX2)	5.50825
	AT2G37770	NAD(P)-linked oxidoreductase superfamily protein	5.40799
	AT2G29350	Senescence-associated gene 13 (SAG13)	5.40067
	AT2G37870	Bifunctional inhibitor/lipid-transfer protein/seed storage 2S albumin superfamily protein	5.34834
	AT2G18660	Plant natriuretic peptide A (PNP-A)	5.32997
	AT1G51020	Hypothetical protein	5.20225
	AT4G33550	Bifunctional inhibitor/lipid-transfer protein/seed storage 2S albumin superfamily protein	5.18744
	AT4G15100	Serine carboxypeptidase-like 30	4.98345
	AT5G28510	Beta glucosidase 24	4.9503
	AT2G20875	Epidermal patterning factor 1 (EPF1)	4.91176
	AT1G09500	NAD(P)-binding Rossmann-fold superfamily protein	4.80626
	AT2G26370	MD-2-related lipid recognition domain-containing protein	4.79551
	AT5G24200	Alpha/beta-Hydrolases superfamily protein	4.77518
	AT5G24820	Eukaryotic aspartyl protease family protein	4.66728
	AT2G43920	S-adenosyl-L-methionine-dependent methyltransferases superfamily protein	4.63675
	AT4G12550	Auxin-Induced in Root cultures 1 (AIR1)	4.60747
	AT5G24140	Squalene monooxygenase 2 (SQP2)	4.60279
	AT1G19670	Chlorophyllase 1	4.56875
	AT4G16260	Glycosyl hydrolase superfamily protein	4.53853
	AT1G49570	Peroxidase superfamily protein	4.47464
	AT1G18520	Tetraspanin 11	4.4641
	AT1G73165	CLAVATA3/ESR-RELATED 1	4.40689
	AT1G60450	Galactinol synthase 7 (GolS7)	4.40642
	AT5G24420	6-phosphogluconolactonase 5 (PGL5)	4.38613
	AT1G71140	MATE efflux family protein	4.38001
	AT3G12500	Basic chitinase	4.3355
	AT5G16080	Carboxyesterase 17	4.30863
	AT5G46240	Potassium channel protein (KAT1)	4.27143
	AT3G57260	Beta-1,3-glucanase 2 (BGL2)	4.24958
	AT1G21240	Wall associated kinase 3	4.23923
	AT1G51035	Hypothetical protein	4.23489
	AT1G52100	Mannose-binding lectin superfamily protein	4.20925
	AT1G57650	ATP binding protein	4.1895
	AT2G05510	Glycine-rich protein family	4.18449
	AT1G09935	Phosphoglycerate mutase family protein	4.16176
	AT1G30100	9-cis-epoxycarotenoid dioxygenase 5	4.15524
	AT2G20880	Integrase-type DNA-binding superfamily protein	4.14008
	AT5G43410	Integrase-type DNA-binding superfamily protein	4.13345
	AT4G12545	Bifunctional inhibitor/lipid-transfer protein/seed storage 2S albumin superfamily protein	4.10955
	AT5G36970	NDR1/HIN1-like protein	4.08152
	AT2G42850	Cytochrome P450	4.07887
	AT4G11650	Osmotin-like protein	4.04729
	AT1G15520	Pleiotropic drug resistance 12	4.04537
	AT3G62990	Myelin transcription factor-like protein	4.01601
	AT4G28140	Integrase-type DNA-binding superfamily protein	4.00963
	AT2G47770	TSPO (outer membrane tryptophan-rich sensory protein)-related	4.00512
	AT1G08080	Alpha carbonic anhydrase 7	3.90074
	AT2G29470	Glutathione S-transferase tau 3	3.89127
	AT1G79680	WALL ASSOCIATED KINASE (WAK)-LIKE 10	3.84169
	AT3G04720	pathogenesis-related 4 (PR-4)	3.83286
	AT2G22750	Basic helix-loop-helix (bHLH) DNA-binding superfamily protein	3.80926
	AT3G49110	Peroxidase CA	3.79381
	AT1G76480	Caveolin-1 protein	3.78785
	AT3G10590	Duplicated homeodomain-like superfamily protein	3.77796
	AT3G13950	Ankyrin	3.77032
	AT3G05770	Hypothetical protein	3.7509
	AT5G36220	Cytochrome p450 81d1	3.70367
	AT1G11040	HSP40/DnaJ peptide-binding protein	3.69875
	AT1G18100	PEBP (phosphatidylethanolamine-binding protein) family protein	3.69023
	AT1G52400	Beta glucosidase 18 (BGLU18)	3.66634
	AT1G72910	Toll-Interleukin-Resistance (TIR) domain-containing protein (TN8)	3.65599
	AT4G02520	Glutathione S-transferase PHI 2	3.6411
	AT5G35940	Mannose-binding lectin superfamily protein	3.62126
	AT4G38140	RING/U-box superfamily protein	3.61498
	AT3G23510	Cyclopropane-fatty-acyl-phospholipid synthase	3.60511
	AT5G42580	Cytochrome P450 family	3.58439
	AT1G02460	Pectin lyase-like superfamily protein	3.58101
	AT2G25510	Transmembrane protein	3.55298
	AT4G12480	Bifunctional inhibitor/lipid-transfer protein/seed storage 2S albumin superfamily protein	3.55279
	AT3G53040	Late embryogenesis abundant protein	3.54765
	AT1G66700	S-adenosyl-L-methionine-dependent methyltransferases superfamily protein (PXMT1)	3.54697
	AT5G52570	Beta-carotene hydroxylase 2	3.5399
	AT1G69880	Thioredoxin H-type 8 (TH8)	3.53342
	AT1G56600	Galactinol synthase 2 (GolS2)	3.52795
	AT5G13370	Auxin-responsive GH3 family protein (IBA)	3.51779
	AT3G26830	Cytochrome P450 superfamily protein	3.50729
	AT1G66610	TRAF-like superfamily protein	3.5053
	AT2G25450	2-oxoglutarate (2OG) and Fe(II)-dependent oxygenase superfamily protein	3.50244
	AT1G66800	NAD(P)-binding Rossmann-fold superfamily protein	3.49654
	AT4G24430	Rhamnogalacturonate lyase family protein	3.47752
	AT5G11320	Flavin-binding monooxygenase family protein (YUC4)	3.46637
	AT3G26190	Putative cytochrome P450	3.45341
	AT3G60420	Phosphoglycerate mutase family protein	3.42488
	AT2G16005	ROSY1 protein contains a MD-2-related lipid-recognition domain	3.40948
	AT2G29150	NAD(P)-binding Rossmann-fold superfamily protein	3.39647
	AT3G61280	O-glucosyltransferase rumi-like protein (DUF821)	3.35415
	AT5G03890	PADRE protein	3.34273
	AT1G59950	NAD(P)-linked oxidoreductase superfamily protein	3.33626
	AT1G63057	Transmembrane protein	3.32167
	AT5G13320	Auxin-responsive GH3 family protein	3.30877
	AT1G68320	R2R3-MYB transcription family	3.28221
	AT4G15660	Thioredoxin superfamily protein (ROXY)	3.28202
	AT1G15125	S-adenosyl-L-methionine-dependent methyltransferases superfamily protein	3.27513
	AT5G47990	Cytochrome P450, family 705, subfamily A, polypeptide 5	3.27378
	AT2G23620	Methyl esterase 1 (MES1)	3.25841
	AT1G70500	Pectin lyase-like superfamily protein	3.24568
	AT1G35230	Encodes arabinogalactan-protein (AGP5)	3.2304
	AT4G33120	S-adenosyl-L-methionine-dependent methyltransferases superfamily protein	3.22784
	AT1G73260	Kunitz trypsin inhibitor 1 (KTI1)	3.21477
	AT1G35625	RING/U-box superfamily protein	3.20922
	AT5G62040	PEBP (phosphatidylethanolamine-binding protein) family protein	3.20302
	AT3G49120	Peroxidase CB (PERX34)	3.19693
	AT5G42530	Hypothetical protein	3.18566
	AT3G14620	Putative cytochrome P450	3.15814
	AT5G24770	Vegetative storage protein 2 (VSP2)	3.1499
	AT5G14780	NAD-dependent formate dehydrogenase	3.13824
	AT2G39330	Jacalin-related lectin 23	3.12924
	AT1G10585	Basic helix-loop-helix (bHLH) DNA-binding superfamily protein	3.1287
	AT2G41090	Calcium-binding EF-hand family protein	3.10902
	AT1G32350	Alternative oxidase (AOX)	3.1008
	AT1G20160	Subtilisin-like serine endopeptidase family protein (SBT5)	3.09629
	AT3G59930	Defensin-like (DEFL) family protein	3.09528
	AT5G39050	Malonyltransferase	3.08155
	AT4G26950	Senescence regulator	3.07703
	AT4G15340	Pentacyclic triterpene synthase 1 (PEN1)	3.06839
	AT1G71930	NAC-domain transcription factor	3.04958
	AT2G43570	Putative basic chitinase	3.04072
	AT2G26400	Acireductone dioxygenase 3 (ARD3)	3.02944
	AT1G68630	PLAC8 family protein	3.02352
	AT1G70960	F-box and associated interaction domains-containing protein	3.02275
	AT4G24350	Phosphorylase superfamily protein	3.01611
	AT1G61120	Geranyllinalool synthase	3.01442
	AT5G52720	Copper transport protein family	3.01081
	AT5G19600	Sulfate transporter Sultr3	3.0039
	AT2G04070	Activated by high concentration of boron	2.96454
	AT2G05520	Glycine-rich protein	2.96161
	AT3G29250	NAD(P)-binding Rossmann-fold superfamily protein	2.96074
	AT1G58340	MATE efflux family protein	2.95587
	AT1G32960	Subtilase family protein	2.95549
	AT5G22300	Nitrilase 4	2.94854
	AT5G19880	Peroxidase superfamily protein	2.94193
	AT2G33750	Proteins related to PUP1	2.91911
	AT2G32160	S-adenosyl-L-methionine-dependent methyltransferases superfamily protein	2.89447
	AT1G17190	Glutathione transferase	2.89105
	AT5G37840	PADRE protein	2.87608
	AT5G24090	Chitinase A (class III)	2.85813
	AT5G27060	Receptor like protein 53	2.84837
	AT5G60320	Concanavalin A-like lectin protein kinase family protein	2.8374
	AT1G04370	Ethylene-responsive element binding factor 14	2.83542
	AT5G48010	Oxidosqualene cyclase	2.81764
	AT2G33380	Calcium binding protein	2.81102
	AT5G59090	Subtilase 4	2.81101
	AT5G59220	PP2C family	2.80526
	AT1G52000	Mannose-binding lectin superfamily protein	2.80053
	AT1G50090	D-aminoacid aminotransferase-like PLP-dependent enzymes superfamily protein	2.78638
	AT1G64160	Dirigent protein	2.77352
	AT4G37850	Basic helix-loop-helix (bHLH) DNA-binding superfamily protein	2.76807
	AT3G13890	Putative transcription factor (MYB26)	2.76569
	AT4G15210	Cytosolic beta-amylase	2.76317
	AT5G42930	Alpha/beta-Hydrolases superfamily protein	2.76085
	AT1G30850	Root hair specific 4	2.7372
	AT3G28930	avrRpt2-induced gene	2.73492
	AT3G47480	Calcium-binding EF-hand family protein	2.73418
	AT4G36820	Mitochondrial calcium channel	2.73266
	AT2G24850	Tyrosine aminotransferase	2.72548
	AT4G24340	Phosphorylase superfamily protein	2.70949
	AT3G45638	Other_RNA	2.70628
	AT1G01480	1-amino-cyclopropane-1-carboxylate synthase 2 (ACS2)	2.70557
	AT1G52890	NAC transcription factor	2.69129
	AT5G26260	TRAF-like family protein	2.66225
	AT3G12910	NAC domain transcriptional regulator superfamily protein	2.64306
	AT4G22214	Defensin-like (DEFL) family protein	2.63285
	AT3G60120	beta glucosidase 27	2.63052
	AT1G65890	Acyl activating enzyme 12	2.62982
	AT3G48850	Mitochondrial phosphate transporter	2.61806
	AT5G23820	ML3	2.61581
	AT4G02280	Protein with sucrose synthase activity (SUS3)	2.61479
	AT2G01880	PEP complex component	2.60661
	AT2G46640	TAC1 (Tiller Angle Control 1)	2.60638
	AT5G24540	Beta glucosidase 31	2.60198
	AT5G38900	Thioredoxin superfamily protein	2.5977
	AT3G45290	Seven transmembrane MLO family protein	2.59581
	AT3G44300	Nitrilase 2	2.59275
	AT4G33720	CAP (Cysteine-rich secretory proteins) superfamily protein	2.59269
	AT5G42590	Putative cytochrome P450	2.57953
	AT1G66600	WRKY Transcription Factor	2.57825
	AT1G67000	Protein kinase superfamily protein	2.5743
	AT3G51895	Chloroplast-localized sulfate transporter	2.57267
	AT3G02620	9 Stearoyl-ACP Desaturase	2.56991
	AT4G30540	Class I glutamine amidotransferase-like superfamily protein	2.5669
	AT2G15220	Plant basic secretory protein (BSP) family protein	2.56191
	AT4G18990	Xyloglucan endotransglucosylase/hydrolase 29	2.55687
	AT2G19900	Malic enzyme	2.55286
	AT5G43570	PR-6 proteinase inhibitor family	2.54588
	AT4G15280	UDP-glucosyl transferase 71B5	2.53773
	AT3G60140	Protein similar to beta-glucosidase	2.53343
	AT2G34350	Nodulin-like / Major Facilitator Superfamily protein	2.52522
	AT4G31380	FPF1-like protein 1	2.52229
	AT1G19840	SAUR-like auxin-responsive protein family	2.50756
	AT2G02320	Phloem protein 2-B7	2.50699
	AT1G43640	TLP family of tubby like proteins that also contain an F-Box	2.50494
	AT5G24210	Alpha/beta-Hydrolases superfamily protein	2.50453
	AT5G39130	RmlC-like cupins superfamily protein	2.48395
	AT2G05440	GLYCINE RICH PROTEIN 9	2.48194
	AT1G78410	VQ motif-containing protein	2.47303
	AT1G67100	LOB domain-containing protein 40	2.46955
	AT4G23150	Cysteine-rich receptor-like protein kinase	2.46501
	AT1G24145	Transmembrane protein	2.46329
	AT2G25090	SNF1-related kinase (SnRK) gene family	2.45704
	AT4G01895	Systemic acquired resistance (SAR) regulator protein NIMIN-1-like protein	2.45549
	AT1G52342	Hypothetical protein	2.45155
	AT2G04050	MATE efflux family protein	2.44131
	AT2G22990	Sinapoylglucose:malate sinapoyltransferase	2.43865
	AT4G10310	Sodium transporter (HKT1)	2.43806
	AT5G24780	Acid phosphatase	2.41993
	AT5G67080	MEKK subfamily	2.41969
	AT2G38390	Peroxidase superfamily protein	2.41361
	AT1G75040	Thaumatin-like protein	2.41361
	AT5G51890	Peroxidase	2.41351
	AT5G55460	Bifunctional inhibitor/lipid-transfer protein/seed storage 2S albumin superfamily protein	2.41175
	AT4G23260	Cysteine-rich receptor-like protein kinase	2.41094
	AT4G23590	Tyrosine transaminase family protein	2.39248
	AT3G57270	Glycosyl hydrolase family 17	2.39212
	AT4G17660	Protein kinase superfamily protein	2.38937
	AT5G59845	Proteins named as being GA inducible	2.38789
	AT2G43870	Pectin lyase-like superfamily protein	2.38573
	AT4G16860	Confers resistance to Peronospora parasitica	2.3835
	AT3G59620	Mannose-binding lectin superfamily protein	2.37931
	AT5G39120	RmlC-like cupins superfamily protein	2.37259
	AT5G05340	Protein similar to peroxidases	2.35648
	AT1G11300	The annotation for At1g11300 in TAIR10 is incorrect	2.34254
	AT1G52410	Novel calcium-binding repeat sequence	2.34224
	AT1G51030	Hypothetical protein	2.32949
	AT4G23250	Cysteine-rich receptor-like protein kinase 17	2.32755
	AT5G02170	Transmembrane amino acid transporter family protein	2.31989
	AT1G20150	Subtilisin-like serine endopeptidase family protein	2.3149
	AT3G04000	ChlADR	2.31344
	AT4G37310	CYP81H	2.30943
	AT5G66890	RPW8 -CNL gene	2.30893
	AT1G15385	Cotton fiber protein	2.30757
	AT3G53232	ROTUNDIFOLIA like 1	2.3013
	AT1G72930	Toll/interleukin-1 receptor-like protein (TIR) protein	2.29909
	AT4G13310	Putative cytochrome P450	2.29608
	AT4G08770	Putative apoplastic peroxidase Prx37	2.29338
	AT5G08380	Alpha-galactosidase 1	2.28702
	AT2G26740	Soluble epoxide hydrolase	2.28689
	AT2G36800	DON-Glucosyltransferase	2.28124
	AT1G09890	Rhamnogalacturonate lyase family protein	2.27383
	AT2G18720	Translation elongation factor EF1A/initiation factor IF2gamma family protein	2.27052
	AT2G37970	Cytosolic heme binding protein (cHBP)	2.27042
	AT4G18425	Transmembrane protein	2.26822
	AT3G44860	Farnesoic acid carboxyl-O-methyltransferase	2.26426
	AT2G02930	Glutathione transferase	2.26373
	AT1G58602	LRR and NB-ARC domains-containing disease resistance protein	2.26113
	AT4G37710	VQ motif-containing protein	2.25259
	AT3G17790	Purple acid phosphatase 17	2.24766
	AT5G59540	2-oxoglutarate (2OG) and Fe(II)-dependent oxygenase superfamily protein	2.24752
	AT4G02360	Transmembrane protein	2.24592
	AT2G14095	Hypothetical protein	2.23966
	AT3G20940	A-type cytochrome P450	2.2377
	AT1G66280	Glycosyl hydrolase superfamily protein	2.23467
	AT5G04120	Cofactor-dependent phosphoglycerate mutase (dPGM)	2.23206
	AT2G37540	NAD(P)-binding Rossmann-fold superfamily protein	2.23167
	AT1G80160	Vicinal oxygen chelate (VOC) superfamily member	2.23093
	AT5G45120	Eukaryotic aspartyl protease family protein	2.21952
	AT1G65800	Putative receptor-like serine/threonine protein kinases	2.21009
	AT2G34500	Protein with C22-sterol desaturase activity	2.20251
	AT5G14740	Beta carbonic anhydrase	2.19904
	AT1G05690	BTB and TAZ domain protein	2.19689
	AT4G16000	Hypothetical protein	2.19056
	AT2G25150	HXXXD-type acyl-transferase family protein	2.17649
	AT5G46350	WRKY Transcription Factor	2.17596
	AT3G55970	Jasmonate-regulated gene 21	2.17362
	AT1G67160	F-box/kelch-repeat protein, putative (DUF295)	2.17259
	AT2G43510	Defensin-like (DEFL) family	2.16846
	AT5G01900	WRKY Transcription Factor	2.16638
	AT1G54010	GDSL-motif esterase/acyltransferase/lipase	2.16013
	AT3G48640	Transmembrane protein	2.12797
	AT1G69930	Glutathione transferase	2.12767
	AT1G47890	Receptor like protein 7	2.11144
	AT1G58360	AAP1 (amino acid permease 1)	2.10492
	AT5G38120	AMP-dependent synthetase and ligase family protein	2.10387
	AT2G04450	NADH pyrophosphatase activity	2.0981
	AT2G36970	UDP-Glycosyltransferase superfamily protein	2.08995
	AT1G15415	Late embryogenesis abundant-like protein	2.08276
	AT4G28040	Nodulin MtN21-like transporter family protein	2.08153
	AT5G44990	Glutathione S-transferase family protein	2.06959
	AT2G15042	Leucine-rich repeat (LRR) family protein	2.06574
	AT3G05950	Germin-like protein subfamily 1 member 7	2.06367
	AT4G04840	Methionine sulfoxide reductase	2.05883
	AT3G09390	Metallothionein	2.05661
	AT3G62410	CP12-2	2.05312
	AT3G52820	Purple acid phosphatase 22	2.04902
	AT2G04495	Transmembrane protein	2.04846
	AT5G39160	RmlC-like cupins superfamily protein	2.04272
	AT1G21400	Branched chain alpha-keto acid dehydrogenase E1 alpha	2.04072
	AT2G03980	GDSL-motif esterase/acyltransferase/lipase	2.03078
	AT1G64940	CYP89A	2.02734
	AT1G80590	WRKY Transcription Factor	2.02366
	AT1G69730	Wall-associated kinase family protein	2.0218
	AT1G21310	Extensin 3	2.02029
	AT4G37720	Probable phytosulfokines 6 precursor	2.00755
	AT4G29690	Alkaline-phosphatase-like family protein	2.00393
	AT5G39190	Germin-like protein (GLP2a)	2.00201
	AT4G27590	Heavy metal transport/detoxification superfamily protein	-2.00358
	AT2G29220	Concanavalin A-like lectin protein kinase family protein	-2.00747
	AT1G03820	E6-like protein	-2.0167
	AT3G20190	Leucine-rich repeat protein kinase family protein	-2.02723
	AT5G60770	High affinity nitrate transporter family	-2.03269
	AT2G02950	Phytochrome kinase substrate 1 (PKS1)	-2.03377
	AT5G24920	GDU (glutamine dumper) family proteins	-2.03581
	AT5G51550	EXORDIUM like 3	-2.04324
	AT3G45180	Ubiquitin like protein	-2.04849
	AT1G51440	Lipase that hydrolyzes phosphatidylcholine	-2.05217
	AT1G69160	Suppressor	-2.05519
	AT4G32810	Protein with similarity to carotenoid cleaving deoxygenases	-2.05629
	AT5G26000	Glycoside Hydrolase Family 1	-2.06217
	AT2G21590	Large subunit of ADP-glucose pyrophosphorylase	-2.06499
	AT4G30650	Low temperature and salt responsive protein family	-2.06656
	AT4G24780	Pectate lyase involved in response to nematodes	-2.06917
	AT2G02020	Major facilitator superfamily protein	-2.07153
	AT3G49570	RESPONSE TO LOW SULFUR gene family member	-2.07598
	AT2G36870	Xyloglucan endotransglycosylase/hydrolase	-2.09298
	AT4G25480	DREB subfamily A-1 of ERF/AP2 transcription factor family (CBF3)	-2.09801
	AT1G08090	High-affinity nitrate transporter	-2.09819
	AT1G64590	NAD(P)-binding Rossmann-fold superfamily protein	-2.10118
	AT3G47980	Integral membrane HPP family protein	-2.10428
	AT3G06145	RING zinc finger protein	-2.10441
	AT1G79760	Target of the AGL15 binding motif CArG	-2.10562
	AT2G47010	Calcium/calcium/calmodulin-dependent Serine/Threonine-kinase	-2.10866
	AT5G48570	36 carboxylate clamp (CC)-tetratricopeptide repeat (TPR) proteins	-2.11541
	AT5G56080	Protein with nicotianamine synthase activity	-2.12417
	AT3G19184	AP2/B3-like transcriptional factor family protein	-2.14168
	AT1G48100	Pectin lyase-like superfamily protein	-2.16394
	AT5G05250	Hypothetical protein	-2.16847
	AT5G25810	DREB subfamily A-4 of ERF/AP2 transcription factor family (TINY)	-2.1729
	AT3G54260	TBL (TRICHOME BIREFRINGENCE-LIKE) gene family	-2.17436
	AT2G22190	Haloacid dehalogenase-like hydrolase (HAD) superfamily protein	-2.17765
	AT2G42150	DNA-binding bromodomain-containing protein	-2.1913
	AT5G40348	Other RNA	-2.20191
	AT2G19920	RNA-dependent RNA polymerase family protein	-2.20422
	AT2G47750	GH3	-2.21468
	AT5G44190	GLK2	-2.21974
	AT2G30660	ATP-dependent caseinolytic (Clp) protease/crotonase family protein	-2.22104
	AT2G01990	XRI1-like protein	-2.22325
	AT4G38770	Proline-rich proteins	-2.23225
	AT4G24010	Protein similar to cellulose synthase	-2.24843
	AT1G13670	Hypothetical protein	-2.2492
	AT5G53486	Transmembrane protein	-2.25141
	AT1G78020	FCS like zinc finger 6	-2.26818
	AT1G29395	Integral membrane protein in the inner envelope of chloroplasts	-2.29108
	AT5G10170	Myo-inositol-1-phosphate synthase isoform 3	-2.31832
	AT1G22150	Sulfate transporter Sultr1	-2.32465
	AT1G70710	Endo-1,4-beta-glucanase	-2.32969
	AT2G28056	microRNA ath-MIR172a precursor	-2.3303
	AT5G25190	ERF (ethylene response factor) subfamily B-6	-2.3586
	AT2G26150	Heat Stress Transcription Factor (Hsf) family	-2.37084
	AT1G59860	HSP20-like chaperones superfamily protein	-2.37362
	AT3G08790	TOL (TOM1-LIKE) family of ubiquitin binding proteins	-2.37627
	AT2G22122	Hypothetical protein	-2.38032
	AT3G02885	GASA5	-2.40726
	AT5G58780	Novel Z	-2.40788
	AT1G11460	Nodulin MtN21-like transporter family protein	-2.43715
	AT3G06880	Transducin/WD40 repeat-like superfamily protein	-2.44606
	AT4G28250	Putative beta-expansin/allergen protein	-2.46302
	AT5G26220	ChaC-like family protein	-2.46923
	AT1G54930	GRF zinc finger / Zinc knuckle protein	-2.48559
	AT1G60590	Pectin lyase-like superfamily protein	-2.55241
	AT5G52310	Cold regulated gene	-2.55564
	AT5G03270	Lysine decarboxylase family protein	-2.57161
	AT1G10640	Pectin lyase-like superfamily protein	-2.59543
	AT4G34900	Xanthine dehydrogenase 2	-2.61546
	AT5G03995	Hypothetical protein	-2.61879
	AT5G58900	R-R-type MYB protein	-2.67392
	AT5G08000	X8-GPI family of proteins	-2.68054
	AT1G67750	Pectate lyase family protein	-2.73744
	AT2G41370	BOP2	-2.74113
	AT4G02290	Glycosyl hydrolase 9B13	-2.7459
	AT3G22840	Early light-inducible protein	-2.75218
	AT2G37950	RING/FYVE/PHD zinc finger superfamily protein	-2.80237
	AT2G38460	IRON REGULATED1 (IREG1/FPN1)	-2.82292
	AT1G56430	Protein with nicotianamine synthase activity	-2.83424
	AT1G45191	Beta-glucosidase related protein	-2.84431
	AT1G68040	S-adenosyl-L-methionine-dependent methyltransferases superfamily protein	-2.87861
	AT1G69230	SPIRAL1-LIKE2	-2.88384
	AT1G60040	AGAMOUS-like 49	-2.92551
	AT2G26330	Homologous to receptor protein kinases	-2.92813
	AT3G22142	Protease inhibitor/seed storage/LTP family protein	-2.95251
	AT1G09750	Eukaryotic aspartyl protease family protein	-2.9556
	AT5G62720	Integral membrane HPP family protein	-2.9575
	AT3G62960	CC-type glutaredoxin (ROXY) family	-3.00938
	AT1G16750	GPI-anchored adhesin-like protein	-3.01008
	AT4G01130	GDSL-motif esterase/acyltransferase/lipase	-3.02846
	AT5G03545	Expressed in roots in response to phosphate starvation	-3.03381
	AT3G45160	Putative membrane lipoprotein	-3.06521
	AT4G12005	Hypothetical protein	-3.11177
	AT4G11460	Cysteine-rich receptor-like protein kinase	-3.14468
	AT1G71690	Glucuronoxylan 4-O-methyltransferase-like protein (DUF579)	-3.172
	AT5G20640	LURP-one-like protein (DUF567)	-3.26536
	AT4G36570	RAD-like 3	-3.31914
	AT1G08100	High-affinity nitrate transporter	-3.34464
	AT1G14700	Purple acid phosphatase 3	-3.41285
	AT2G01610	Plant invertase/pectin methylesterase inhibitor superfamily protein	-3.45436
	AT4G01380	Plastocyanin-like domain-containing protein	-3.46505
	AT3G27400	Pectate lyase	-3.50449
	AT2G18470	Proline-rich extensin-like receptor kinase 4	-3.53801
	AT5G59305	CLAVATA 3/ESR (CLE)-like protein	-3.54351
	AT5G11590	DREB subfamily A-4 of ERF/AP2 transcription factor family	-3.70229
	AT3G06640	PAS domain-containing protein tyrosine kinase family protein	-3.72107
	AT4G01390	TRAF-like family protein	-3.79365
	AT1G75250	RAD-like 6	-3.88564
	AT1G66940	Kinase-like protein	-3.88599
	AT1G19630	Cytochrome P450	-3.90603
	AT4G21760	Beta-glucosidase 47	-4.14316
	AT2G44990	More Axillary Branching	-4.14918
	AT2G31085	Clavata3 gene	-4.22027
	AT1G10680	P-glycoprotein 10	-4.86177
	AT2G21650	Homeodomain-like superfamily protein (RSM1)	-4.95824
	AT4G03620	Myosin heavy chain-like protein	-5.06007
	AT4G20370	Floral inducer homolog of FT	-6.20937
	AT1G74670	Cell wall localized protein	-6.99685
	AT1G04660	Glycine-rich protein	-8.49924

## Sheet: OE-11_I_WT_I
	Supplementary Table S3
	Gene model	Gene Description	LogFC_OE-11_WT_I
	AT3G18779	Hypothetical protein	9.77979
	AT3G24140	Basic helix-loop-helix (bHLH) DNA-binding superfamily protein	2.86725
	AT3G30720	Qua-qui starch (QQS)	2.84516
	AT1G72910	Toll-Interleukin-Resistance (TIR) domain-containing protein (TN8)	2.59377
	AT2G33380	Calcium binding protein	2.40478
	AT4G37990	Elicitor-activated gene 3-2	2.37935
	AT1G60590	Pectin lyase-like superfamily protein	2.34531
	AT4G12100	Cullin family protein	2.25998
	AT4G16610	C2H2-like zinc finger protein	2.2567
	AT5G01880	RING/U-box superfamily protein	2.25271
	AT4G37310	CYP81H	2.07623
	AT4G08620	Sulphate transporter 1;1	2.07572
	AT3G46130	MYB domain protein 48	2.0473
	AT5G44900	Toll-Interleukin-Resistance (TIR) domain family protein	2.03775
	AT5G56080	Protein with nicotianamine synthase activity	-2.01452
	AT4G12005	Hypothetical protein	-2.06925
	AT2G40330	PUYR1-like 6	-2.07375
	AT4G24415	MIR824a; miRNA	-2.12541
	AT4G39070	B-box zinc finger family protein	-2.16541
	AT3G26190	Putative cytochrome P450	-2.16804
	AT4G19395	MIR168/MIR168A; miRNA	-2.19441
	AT2G37800	Cysteine/histidine-rich C1 domain protein	-2.20263
	AT1G12150	Plant protein of unknown function (DUF827)	-2.37105
	AT4G04223	other_RNA	-3.24625

## Sheet: OE-11_NI_WT_NI
	Supplementary Table S3
	Gene model	Gene Description	LogFC_OE-11_NI_WT_NI
	AT3G09340	Transmembrane amino acid transporter family protein	6.8568
	AT4G20970	Basic helix-loop-helix (bHLH) DNA-binding superfamily protein	5.26392
	AT4G25580	CAP160 protein	5.20831
	AT4G35770	Rhodanese/Cell cycle control phosphatase superfamily protein	5.049
	AT4G14690	Chlorophyll A-B binding family protein	4.90529
	AT3G14770	Nodulin MtN3 family protein	4.8783
	AT5G66400	Dehydrin family protein	4.80973
	AT1G10585	Basic helix-loop-helix (bHLH) DNA-binding superfamily protein	4.61703
	AT4G04223	other_RNA	4.52999
	AT3G16120	Dynein light chain type 1 family protein	4.48533
	AT5G39050	Malonyltransferase	4.47582
	AT3G55970	Jasmonate-regulated gene 21	4.46053
	AT4G15530	Pyruvate orthophosphate dikinase	4.43255
	AT1G67070	Mannose-6-phosphate isomerase, type I	4.38699
	AT3G47380	Plant invertase/pectin methylesterase inhibitor superfamily protein	4.3773
	AT5G49690	UDP-Glycosyltransferase superfamily protein	4.28002
	AT3G21500	1-deoxy-D-xylulose 5-phosphate synthase 1	4.25143
	AT2G43510	Defensin-like (DEFL) family	4.24579
	AT1G21400	Branched chain alpha-keto acid dehydrogenase E1 alpha	4.21987
	AT1G15040	Class I glutamine amidotransferase-like superfamily protein	4.17994
	AT3G22840	Early light-inducible protein	4.12011
	AT1G75600	Histone superfamily protein	4.11215
	AT1G08630	Threonine aldolase 1	4.09843
	AT3G57020	Calcium-dependent phosphotriesterase superfamily protein	4.08775
	AT1G57650	ATP binding protein	4.05973
	AT3G19615	Beta-1,4-xylosidase	4.04387
	AT5G16970	Alkenal reductase	3.98772
	AT1G10370	Glutathione S-transferase family protein (GSTU17)	3.98732
	AT3G29240	Protein of unknown function (DUF179)	3.92135
	AT1G74000	Strictosidine synthase 3 (SS3)	3.91986
	AT5G22300	Nitrilase 4	3.9031
	AT4G06746	Related to AP2 9	3.90291
	AT2G37970	Cytosolic heme binding protein (cHBP)	3.9016
	AT4G21920	Hypothetical protein	3.88687
	AT2G30400	Ovate family protein 2 (OFP2)	3.88517
	AT4G18170	WRKY DNA-binding protein 28	3.85912
	AT1G67980	Caffeoyl-CoA 3-O-methyltransferase	3.77899
	AT1G63180	UDP-D-glucose/UDP-D-galactose 4-epimerase 3 (UGE3)	3.65335
	AT4G37060	PATATIN-like protein 5	3.62993
	AT3G27970	Exonuclease family protein	3.62657
	AT1G10070	Branched-chain amino acid transamine 2	3.61407
	AT1G80160	Vicinal oxygen chelate (VOC) superfamily member	3.58966
	AT3G27690	Photosystem II light harvesting complex gene 2.3	3.57095
	AT3G16530	Legume lectin family protein	3.55554
	AT4G34380	Transducin/WD40 repeat-like superfamily protein	3.51379
	AT4G28350	Concanavalin A-like lectin protein kinase family protein	3.50432
	AT1G76410	RING/U-box superfamily protein	3.50101
	AT5G46350	WRKY Transcription Factor	3.49735
	AT1G66780	MATE efflux family protein	3.47354
	AT4G36820	Mitochondrial calcium channel	3.46039
	AT2G20670	Phosphorus (P) stress-inducible DUF506 gene family member	3.45062
	AT5G20150	SPX domain gene 1	3.44664
	AT5G02020	Salt Induced Serine rich (SIS)	3.42895
	AT5G37840	PADRE protein	3.42802
	AT4G12480	Bifunctional inhibitor/lipid-transfer protein/seed storage 2S albumin superfamily protein	3.42694
	AT1G21120	O-methyltransferase family protein	3.42014
	AT5G26340	Salt tolerance homologue	3.41358
	AT2G31380	Major facilitator superfamily protein	3.41357
	AT2G47460	MYB domain protein 12	3.40427
	AT5G49700	Predited AT-hook DNA-binding family protein	3.39651
	AT5G21280	Hydroxyproline-rich glycoprotein family protein	3.39284
	AT3G51540	Mucin-5AC-like protein	3.3626
	AT4G26260	Myo-inositol oxygenase 4	3.34872
	AT4G21380	Receptor kinase 3	3.33311
	AT4G31970	Cytochrome P450, family 82, subfamily C, polypeptide 2	3.32849
	AT1G30700	FAD-binding Berberine family protein (BBE8)	3.32301
	AT5G59080	Hypothetical protein	3.31388
	AT1G17615	Disease resistance protein (TIR-NBS-LRR class)	3.30285
	AT1G68500	Hypothetical protein	3.29308
	AT5G39580	Peroxidase superfamily protein	3.2795
	AT5G43570	PR-6 proteinase inhibitor family	3.27518
	AT3G19930	Sugar transporter 4 (STP4)	3.26367
	AT1G13245	ROTUNDIFOLIA like 17	3.26101
	AT5G65690	Phosphoenolpyruvate carboxykinase 2	3.25622
	AT2G30395	Ovate family protein 17 (OFP17)	3.2454
	AT1G69490	NAC-like, activated by AP3/PI	3.24343
	AT5G14470	GHMP kinase family protein	3.23392
	AT2G19800	Myo-inositol oxygenase 2	3.22661
	AT2G02930	Glutathione transferase	3.22174
	AT3G06850	2-oxoacid dehydrogenases acyltransferase family protein	3.22027
	AT5G22555	Transmembrane protein	3.21917
	AT1G15385	Cotton fiber protein	3.21001
	AT2G40113	Pollen Ole e 1 allergen and extensin family protein	3.20477
	AT3G62410	CP12-2	3.1904
	AT1G51820	Leucine-rich repeat protein kinase family protein (SIF4)	3.18473
	AT4G10530	Subtilase family protein	3.18214
	AT5G43580	Serine protease inhibitor, potato inhibitor I-type family protein	3.18069
	AT1G73000	PYR1-lke 3	3.1656
	AT1G74010	Calcium-dependent phosphotriesterase superfamily protein	3.15496
	AT1G01480	1-amino-cyclopropane-1-carboxylate synthase 2 (ACS2)	3.12601
	AT5G08640	Flavonol synthase 1 (FLS1)	3.1252
	AT3G17609	HY5-homolog	3.09244
	AT2G38210	putative PDX1-like protein 4	3.0879
	AT1G06225	CLAVATA3/ESR-RELATED 3	3.08776
	AT1G02930	Glutathione S-transferase 6	3.08305
	AT5G20250	Raffinose synthase family protein (RS6)	3.07846
	AT1G24485	ER protein carbohydrate-binding protein	3.07387
	AT3G63380	ATPase E1-E2 type family protein/ haloacid dehalogenase-like hydrolase family protein	3.07299
	AT3G59940	Galactose oxidase/kelch repeat superfamily protein	3.06367
	AT2G26560	Phospholipase A 2A	3.05077
	AT5G16330	NC domain-containing protein-related	3.04323
	AT4G28040	Nodulin MtN21-like transporter family protein	3.03431
	AT4G24930	Thylakoid lumenal 17.9 kDa protein	3.03246
	AT4G24230	Acyl-CoA-binding domain (ACBP3)	3.02448
	AT2G18700	Trehalose phosphatase/synthase 11	3.01064
	AT1G66920	Protein kinase superfamily protein	2.98953
	AT2G42280	Basic helix-loop-helix (bHLH) DNA-binding superfamily protein	2.9828
	AT3G04320	Kunitz family trypsin and protease inhibitor protein	2.98265
	AT1G02610	RING/FYVE/PHD zinc finger superfamily protein	2.98059
	AT3G02040	Senescence-related gene 3	2.94967
	AT5G53970	Tyrosine transaminase family protein	2.9464
	AT2G38230	Pyridoxine biosynthesis 1.1 (PDX1.1)	2.94388
	AT5G22200	Late embryogenesis abundant (LEA) hydroxyproline-rich glycoprotein family	2.94237
	AT4G18990	Xyloglucan endotransglucosylase/hydrolase 29	2.9348
	AT1G11925	Stigma-specific Stig1 family protein	2.93387
	AT3G15630	Plant/protein	2.9225
	AT1G60450	Galactinol synthase 7 (GolS7)	2.91908
	AT4G24040	Trehalase 1	2.91613
	AT5G41680	Protein kinase superfamily protein	2.91512
	AT3G59480	pfkB-like carbohydrate kinase family protein	2.91329
	AT4G38060	Hypothetical protein	2.90974
	AT3G04420	NAC domain containing protein 48	2.90328
	AT5G51850	Hypothetical protein	2.90088
	AT5G07440	Glutamate dehydrogenase 2 (GDH2)	2.8665
	AT5G23350	GRAM domain protein/ABA-responsive-like protein-related	2.86238
	AT1G02360	Chitinase family protein	2.86098
	AT3G26190	Putative cytochrome P450	2.8481
	AT1G79160	Filamentous hemagglutinin transporter	2.84802
	AT2G19650	Cysteine/Histidine-rich C1 domain family protein	2.84713
	AT1G67480	Galactose oxidase/kelch repeat superfamily protein	2.84566
	AT5G08350	GRAM domain protein/ABA-responsive-like protein-related	2.84062
	AT1G43160	Related to AP2 6	2.84012
	AT5G56550	OXIDATIVE STRESS 3 (OXS3)	2.83741
	AT1G63590	Receptor-like protein kinase-related family protein	2.8371
	AT5G52300	CAP160 protein	2.83459
	AT5G54300	Cotton fiber-like protein (DUF761)	2.82888
	AT5G16010	3-oxo-5-alpha-steroid 4-dehydrogenase family protein	2.82298
	AT3G45300	Isovaleryl-CoA-dehydrogenase (IVD)	2.81194
	AT2G40880	Cystatin A	2.80788
	AT2G22750	Basic helix-loop-helix (bHLH) DNA-binding superfamily protein	2.80534
	AT3G49780	Phytosulfokine 4 precursor (PSK4)	2.8033
	AT5G40780	Lysine histidine transporter 1	2.78873
	AT4G40020	Myosin heavy chain-related protein	2.78405
	AT4G39070	B-box zinc finger family protein	2.76784
	AT4G16820	Alpha/beta-Hydrolases superfamily protein	2.75742
	AT4G05130	Equilibrative nucleoside transporter 4	2.74891
	AT4G20460	NAD(P)-binding Rossmann-fold superfamily protein	2.74274
	AT2G34390	NOD26-link intrinsic protein 2;1	2.73787
	AT1G77330	2-oxoglutarate (2OG) and Fe(II)-dependent oxygenase superfamily protein (ACO5)	2.73187
	AT1G14860	Nudix hydrolase homolog 18 (NUDT18)	2.73161
	AT1G02920	Glutathione S-transferase 7	2.72953
	AT5G60110	Pumilio 18	2.72108
	AT1G54740	FANTASTIC four-like protein (DUF3049)	2.71986
	AT5G49620	MYB domain protein 78	2.71836
	AT2G40180	Phosphatase 2C5 (PP2C5)	2.71659
	AT5G05965	Cell wall RBR3-like protein	2.71367
	AT1G03090	Methylcrotonyl-CoA carboxylase alpha chain (MCCA)	2.70943
	AT2G43520	Trypsin inhibitor protein 2	2.7064
	AT3G15450	Aluminum induced protein with YGL and LRDR motifs	2.7009
	AT1G80380	P-loop containing nucleoside triphosphate hydrolases superfamily protein	2.69577
	AT5G13080	WRKY DNA-binding protein 75	2.69517
	AT3G20660	Organic cation/carnitine transporter4	2.68657
	AT3G14690	Cytochrome P450, family 72, subfamily A, polypeptide 15	2.68345
	AT1G11260	Sugar transporter 1 (STP1)	2.68205
	AT5G56870	Beta-galactosidase 4	2.67898
	AT1G17300	Hypothetical protein	2.67533
	AT3G21560	UDP-Glycosyltransferase superfamily protein	2.67296
	AT5G17860	Calcium exchanger 7	2.67268
	AT1G14540	Peroxidase superfamily protein	2.66952
	AT4G22520	Bifunctional inhibitor/lipid-transfer protein/seed storage 2S albumin superfamily protein	2.66327
	AT1G53920	GDSL-motif lipase 5 (GLIP5)	2.66139
	AT3G01480	Cyclophilin 38	2.65509
	AT1G06570	Phytoene desaturation 1	2.65048
	AT5G25110	CBL-interacting protein kinase 25	2.65028
	AT3G04070	NAC domain containing protein 47	2.64867
	AT1G14550	Peroxidase superfamily protein	2.64283
	AT3G03670	Peroxidase superfamily protein	2.63883
	AT5G06690	Thioredoxin 1 (WCRKC1)	2.6383
	AT1G54950	Transmembrane protein	2.63726
	AT5G44130	Fasciclin-like arabinogalactan protein	2.63697
	AT1G21320	Nucleotide binding; nucleic acid binding	2.63426
	AT2G37810	Cysteine/Histidine-rich C1 domain family protein	2.63389
	AT5G18670	Beta-amylase 3 (BMY3)	2.62526
	AT3G49845	cysteine-rich TM module stress tolerance protein	2.62303
	AT2G34500	Protein with C22-sterol desaturase activity	2.61606
	AT4G25110	Metacaspase 2	2.61298
	AT5G61890	Integrase-type DNA-binding superfamily protein (ERF114)	2.6099
	AT1G75490	Integrase-type DNA-binding superfamily protein	2.60884
	AT4G22470	Protease inhibitor/seed storage/lipid transfer protein (LTP) family protein	2.60676
	AT4G27310	B-box type zinc finger family protein	2.60319
	AT5G65600	Concanavalin A-like lectin protein kinase family protein	2.59391
	AT4G40080	ENTH/ANTH/VHS superfamily protein	2.59337
	AT1G80920	Chaperone DnaJ-domain superfamily protein	2.59129
	AT4G21120	Amino acid transporter 1	2.58639
	AT1G19530	Direct target of RGA (RGAT1)	2.58596
	AT5G67080	MEKK subfamily	2.58541
	AT3G43430	RING/U-box superfamily protein	2.58125
	AT5G23360	GRAM domain-containing protein / ABA-responsive protein-like protein	2.58035
	AT1G52200	PLAC8 family protein	2.57851
	AT2G26370	MD-2-related lipid recognition domain-containing protein	2.57548
	AT1G24480	S-adenosyl-L-methionine-dependent methyltransferases superfamily protein	2.5717
	AT5G48430	Eukaryotic aspartyl protease family protein	2.57067
	AT1G70630	Nucleotide-diphospho-sugar transferase family protein	2.56191
	AT1G64660	Methionine gamma-lyase	2.56109
	AT1G69570	Dof-type zinc finger DNA-binding family protein	2.5541
	AT5G56300	Gibberellic acid methyltransferase 2	2.55222
	AT4G37720	Probable phytosulfokines 6 precursor	2.5338
	AT1G29640	Senescence regulator (Protein of unknown function, DUF584)	2.53235
	AT1G22400	UDP-Glycosyltransferase superfamily protein	2.52383
	AT4G17980	NAC domain containing protein 71	2.52251
	AT2G41230	Organ size-like protein	2.52178
	AT1G68290	Endonuclease 2 (ENDO2)	2.52126
	AT1G72070	Chaperone DnaJ-domain superfamily protein	2.51859
	AT2G41342	Hypothetical protein	2.5179
	AT2G15780	Cupredoxin superfamily protein	2.51754
	AT1G57630	Toll-Interleukin-Resistance (TIR) domain family protein	2.51668
	AT2G20825	Developmental regulator, ULTRAPETALA	2.51636
	AT5G60260	Hypothetical protein	2.51418
	AT1G58180	Beta carbonic anhydrase 6	2.51388
	AT3G44704	Hypothetical protein	2.5063
	AT2G34000	RING/U-box superfamily protein	2.50004
	AT4G18510	CLAVATA3/ESR-related 2 (CLE2)	2.49546
	AT2G38240	2-oxoglutarate (2OG) and Fe(II)-dependent oxygenase superfamily protein	2.49463
	AT1G47530	MATE efflux family protein	2.49322
	AT2G39030	Acyl-CoA N-acyltransferases (NAT) superfamily protein (NATA1)	2.4925
	AT1G30820	Cytidine triphosphate synthase (CTP) family protein	2.48253
	AT1G23550	Similar to RCD one 2	2.48237
	AT2G31345	Transmembrane protein	2.47989
	AT3G15500	NAC domain containing protein 3	2.47551
	AT5G16370	Acyl activating enzyme 5	2.46324
	AT5G19230	Glycoprotein membrane precursor GPI-anchored	2.46085
	AT5G57500	Related to AP2 6l	2.45685
	AT5G13330	Galactosyltransferase family protein	2.45684
	AT2G24240	BTB/POZ domain with WD40/YVTN repeat-like protein	2.45572
	AT5G05340	Protein similar to peroxidases	2.45472
	AT4G15610	Uncharacterized protein family (UPF0497)	2.45092
	AT2G42860	Hypothetical protein	2.44961
	AT3G57520	Seed inmbibition 2 (SIP2)	2.44819
	AT5G62150	Peptidoglycan-binding LysM domain-containing protein	2.437
	AT5G48400	Glutamate receptor family protein	2.43561
	AT1G55510	Branched-chain alpha-keto acid decarboxylase E1 beta subunit	2.43526
	AT3G16150	N-terminal nucleophile aminohydrolases (Ntn hydrolases) superfamily protein	2.43339
	AT2G36770	UDP-Glycosyltransferase superfamily protein	2.43296
	AT1G43670	Inositol monophophatase family protein	2.43071
	AT3G48360	BTB and TAZ domain protein 2	2.42901
	AT1G53633	Hypothetical protein	2.42869
	AT5G64410	Oligopeptide transporter 4 (OPT4)	2.42407
	AT5G22920	CHY-type/CTCHY-type/RING-type Zinc finger protein	2.41613
	AT5G13930	Chalcone and stilbene synthase family protein	2.41384
	AT4G35110	Arabidopsis phospholipase-like protein (PEARLI 4) family	2.40417
	AT1G14890	Plant invertase/pectin methylesterase inhibitor superfamily protein	2.40325
	AT2G45450	Protein binding (ZPR1)	2.40293
	AT5G06760	Late embryogenesis abundant (LEA) 4-5	2.39808
	AT3G47340	Glutamine-dependent asparagine synthetase 1	2.39775
	AT4G31380	FPF1-like protein 1	2.39728
	AT2G39518	Uncharacterized protein family (UPF0497)	2.3958
	AT4G19680	Iron regulated transporter 2	2.39546
	AT2G38870	Serine protease inhibitor, potato inhibitor I-type family protein	2.39339
	AT5G57220	Polypeptide 2	2.39286
	AT2G39400	Alpha/beta-Hydrolases superfamily protein	2.39135
	AT4G22530	S-adenosyl-L-methionine-dependent methyltransferases superfamily protein	2.38761
	AT1G76230	Hypothetical protein	2.38625
	AT5G55970	RING/U-box superfamily protein	2.38531
	AT3G60140	Protein similar to beta-glucosidase	2.38093
	AT3G30775	Methylenetetrahydrofolate reductase family protein	2.37235
	AT3G06420	Ubiquitin-like superfamily protein	2.368
	AT1G55810	Uridine kinase-like 3	2.36792
	AT3G49620	2-oxoglutarate (2OG) and Fe(II)-dependent oxygenase superfamily protein	2.3589
	AT2G45170	Autophagy 8E	2.35591
	AT2G02710	PAS/LOV protein B	2.35504
	AT5G59590	UDP-glucosyl transferase 76E2	2.35495
	AT3G24420	Alpha/beta-Hydrolases superfamily protein	2.35283
	AT3G19390	Granulin repeat cysteine protease family protein	2.34828
	AT1G71520	Integrase-type DNA-binding superfamily protein	2.34735
	AT1G46768	Related to AP2 1	2.3393
	AT4G04540	Cysteine-rich RLK (RECEPTOR-like protein kinase) 39	2.33396
	AT2G22800	Homeobox protein HAT9	2.32875
	AT1G23870	Trehalose phosphatase/synthase 9	2.3258
	AT1G18270	Ketose-bisphosphate aldolase class-II family protein	2.32473
	AT3G27660	Oleosin 4	2.32454
	AT5G43980	Plasmodesmata-located protein 1	2.32384
	AT1G63580	Receptor-like protein kinase-related family protein	2.31649
	AT5G61590	Integrase-type DNA-binding superfamily protein	2.31174
	AT5G43630	Zinc knuckle (CCHC-type) family protein	2.31134
	AT4G09750	NAD(P)-binding Rossmann-fold superfamily protein	2.31114
	AT5G07310	Integrase-type DNA-binding superfamily protein	2.30964
	AT5G58650	Plant peptide containing sulfated tyrosine 1 (PSY1)	2.30708
	AT5G49665	Zinc finger (C3HC4-type RING finger) family protein	2.30364
	AT3G13430	RING/U-box superfamily protein	2.30142
	AT5G21940	Hybrid signal transduction histidine kinase M-like protein	2.29958
	AT2G34650	Protein kinase superfamily protein	2.29799
	AT2G02990	Ribonuclease 1	2.29796
	AT1G03445	Serine/threonine protein phosphatase family	2.29654
	AT1G06040	B-box zinc finger family protein	2.29637
	AT2G35910	RING/U-box superfamily protein	2.29498
	AT4G10500	2-oxoglutarate (2OG) and Fe(II)-dependent oxygenase superfamily protein	2.29495
	AT1G13670	Hypothetical protein	2.29484
	AT1G76590	PLATZ transcription factor family protein	2.29274
	AT2G31945	Transmembrane protein	2.28873
	AT1G09460	Carbohydrate-binding X8 domain superfamily protein	2.28841
	AT2G26870	Non-specific phospholipase C2 (NPC2)	2.28721
	AT5G06570	Alpha/beta-Hydrolases superfamily protein	2.28454
	AT1G69600	Zinc finger homeodomain 1	2.28393
	AT2G02340	Phloem protein 2-B8	2.28354
	AT2G36210	SAUR-like auxin-responsive protein family	2.28038
	AT5G59540	2-oxoglutarate (2OG) and Fe(II)-dependent oxygenase superfamily protein	2.2782
	AT3G14680	Cytochrome P450, family 72, subfamily A, polypeptide 14	2.27657
	AT1G53990	GDSL-motif lipase 3 (GLIP3)	2.2738
	AT3G05390	S-adenosyl-L-methionine-dependent methyltransferase	2.26904
	AT3G13450	Transketolase family protein	2.26734
	AT2G35980	Late embryogenesis abundant (LEA) hydroxyproline-rich glycoprotein family	2.26436
	AT1G19650	Sec14p-like phosphatidylinositol transfer family protein	2.25688
	AT5G54400	S-adenosyl-L-methionine-dependent methyltransferases superfamily protein	2.25665
	AT2G38400	alanine:glyoxylate aminotransferase 3 (AGT3)	2.25659
	AT2G30140	UDP-Glycosyltransferase superfamily protein	2.25456
	AT5G24530	2-oxoglutarate (2OG) and Fe(II)-dependent oxygenase superfamily protein	2.25211
	AT1G80440	Galactose oxidase/kelch repeat superfamily protein	2.24372
	AT5G14070	Thioredoxin superfamily protein	2.2433
	AT3G04000	ChlADR	2.24162
	AT3G13520	Arabinogalactan protein 12	2.24106
	AT1G60140	Trehalose phosphate synthase	2.24026
	AT2G46750	D-arabinono-1,4-lactone oxidase family protein	2.24015
	AT2G17880	Chaperone DnaJ-domain superfamily protein	2.23842
	AT4G36670	Major facilitator superfamily protein	2.23275
	AT3G53820	C2H2 and C2HC zinc fingers superfamily protein	2.23227
	AT4G25700	Beta-hydroxylase 1	2.23063
	AT2G15970	Cold regulated 413 plasma membrane 1	2.22968
	AT3G53150	UDP-glucosyl transferase 73D1	2.2283
	AT5G04770	Cationic amino acid transporter 6	2.22454
	AT1G25240	ENTH/VHS/GAT family protein	2.22027
	AT5G43860	Chlorophyllase 2 (CLH2)	2.21913
	AT4G15230	Pleiotropic drug resistance 2	2.21562
	AT4G27410	NAC domain transcriptional regulator superfamily protein	2.21285
	AT5G64250	Aldolase-type TIM barrel family protein	2.21143
	AT5G14120	Major facilitator superfamily protein	2.20905
	AT5G15970	Stress-responsive protein (KIN2) / stress-induced protein (KIN2) / cold-responsive protein (COR6.6) / cold-regulated protein (COR6.6)	2.20519
	AT2G42620	RNI-like superfamily protein	2.20467
	AT5G13370	Auxin-responsive GH3 family protein (IBA)	2.20253
	AT1G05675	UDP-Glycosyltransferase superfamily protein	2.20244
	AT4G37710	VQ motif-containing protein	2.20114
	AT1G76470	NAD(P)-binding Rossmann-fold superfamily protein	2.20086
	AT3G61060	Pholem protein 2-A13	2.19962
	AT5G42900	Cold regulated gene 27 (COR27)	2.19627
	AT3G54420	Homolog of carrot EP3-3 chitinase	2.19508
	AT1G80590	WRKY Transcription Factor	2.19134
	AT4G19700	SBP (S-ribinuclease binding protein) family protein	2.19095
	AT2G25410	RING/U-box superfamily protein	2.18837
	AT2G16060	Hemoglobin 1	2.18747
	AT4G03510	RING membrane-anchor 1	2.18562
	AT3G51660	Tautomerase/MIF superfamily protein	2.18426
	AT1G14430	Glyoxal oxidase-related protein	2.18313
	AT3G09405	Pectinacetylesterase family protein	2.18254
	AT1G68450	VQ motif-containing protein	2.18107
	AT1G30755	Elongation factor G	2.1782
	AT4G03460	Ankyrin repeat family protein	2.17793
	AT3G44300	Nitrilase 2	2.17733
	AT3G20340	Protein expression protein	2.17702
	AT1G05340	cysteine-rich TM module stress tolerance protein	2.1755
	AT2G02010	Glutamate decarboxylase 4	2.1754
	AT3G57740	Protein kinase superfamily protein	2.17302
	AT2G16365	F-box family protein	2.1714
	AT5G36970	NDR1/HIN1-like protein	2.17028
	AT3G50900	Hypothetical protein	2.16603
	AT2G36320	A20/AN1-like zinc finger family protein	2.166
	AT1G78830	Curculin-like (mannose-binding) lectin family protein	2.16354
	AT1G52240	RHO guanyl-nucleotide exchange factor 11	2.16169
	AT3G15960	Mismatched DNA binding / ATP binding protein	2.16058
	AT1G26240	Proline-rich extensin-like family protein	2.15578
	AT5G01810	CBL-interacting protein kinase 15	2.15453
	AT2G37980	O-fucosyltransferase family protein	2.15409
	AT2G19210	Leucine-rich repeat transmembrane protein kinase protein	2.15211
	AT3G59900	Auxin-regulated gene involved in organ size	2.15187
	AT1G07040	Plant/protein	2.1504
	AT1G23390	Kelch repeat-containing F-box family protein	2.15018
	AT1G69930	Glutathione transferase	2.14909
	AT3G25900	Homocysteine S-methyltransferase family protein	2.14731
	AT2G44380	Cysteine/Histidine-rich C1 domain family protein	2.14719
	AT5G57630	CBL-interacting protein kinase 21	2.14395
	AT5G02270	Non-intrinsic ABC protein 9	2.14287
	AT2G38340	Integrase-type DNA-binding superfamily protein	2.14199
	AT2G40340	Integrase-type DNA-binding superfamily protein	2.14194
	AT2G30130	Lateral organ boundaries (LOB) domain family protein	2.1409
	AT2G41380	S-adenosyl-L-methionine-dependent methyltransferases superfamily protein	2.13947
	AT3G13790	Glycosyl hydrolase family 32 protein	2.13701
	AT4G38470	ACT-like protein tyrosine kinase family protein	2.13673
	AT3G21690	MATE efflux family protein	2.13401
	AT1G69920	Glutathione S-transferase TAU 12	2.13265
	AT4G19460	UDP-Glycosyltransferase superfamily protein	2.13258
	AT5G66390	Peroxidase superfamily protein	2.13011
	AT2G37750	Hypothetical protein	2.12778
	AT4G22030	F-box protein with a domain protein	2.12525
	AT1G03850	Glutaredoxin family protein	2.12393
	AT5G42930	Alpha/beta-Hydrolases superfamily protein	2.12384
	AT5G11410	Protein kinase superfamily protein	2.12368
	AT2G15890	Maternal effecr embryo arrest 14	2.12299
	AT4G19720	Glycosyl hydrolase family protein with chitinase insertion domain	2.12252
	AT4G37390	Auxin-responsive GH3 family protein	2.12092
	AT3G53160	UDP-glucosyl transferase 73C7	2.11786
	AT1G08570	Atypical CYS HIS rich thioredoxin 4 (ACHT4)	2.11244
	AT3G18830	Polyol/monosaccharide transporter 5	2.10907
	AT5G40010	AAA-ATPase 1	2.10376
	AT3G49790	Carbohydrate-binding protein	2.10356
	AT1G77380	Amino acid permease 3	2.10131
	AT3G03440	ARM repeat superfamily protein	2.10004
	AT5G59530	2-oxoglutarate (2OG) and Fe(II)-dependent oxygenase superfamily protein	2.09653
	AT2G18550	Homeobox protein 21	2.09473
	AT5G24850	Cryptochrome 3	2.09005
	AT3G48990	AMP-dependent synthetase and ligase family protein	2.08658
	AT1G55580	GRAS family transcription factor	2.08069
	AT5G03890	PADRE protein	2.07874
	AT3G25597	Transmembrane protein	2.07395
	AT5G55090	Mitogen-activated protein kinase kinase kinase 15 (MAPKKK15)	2.0715
	AT5G61560	U-box domain-containing protein kinase family protein	2.07038
	AT1G29395	Integral membrane protein in the inner envelope of chloroplasts	2.06808
	AT4G34030	3-methylcrotonyl-CoA carboxylase (MCCB)	2.06711
	AT2G30520	Phototropin-responsive NPH3 family protein	2.06457
	AT3G16330	Avr9/Cf-9 rapidly elicited protein	2.06374
	AT2G46790	Pseudo-response regulator PRR9	2.06359
	AT4G37530	Peroxidase superfamily protein	2.06164
	AT5G12340	PADRE protein up-regulated after infection by S. sclerotiorum	2.06056
	AT5G16080	Carboxyesterase 17	2.05897
	AT2G21780	Hypothetical protein	2.0579
	AT4G17840	CAAX protease self-immunity protein	2.05624
	AT1G74080	MYB domain protein 122	2.05191
	AT5G18630	Alpha/beta-Hydrolases superfamily protein	2.05048
	AT2G31690	Alpha/beta-Hydrolases superfamily protein	2.04951
	AT5G17390	Adenine nucleotide alpha hydrolases-like superfamily protein	2.04895
	AT1G14260	RING/FYVE/PHD zinc finger superfamily protein	2.04671
	AT2G35170	Histone H3 K4-specific methyltransferase SET7/9 family protein	2.04618
	AT1G20740	Transport/golgi organization-like protein (DUF833)	2.04587
	AT1G62300	WRKY family transcription factor (WRKY6)	2.04545
	AT5G52570	Beta-carotene hydroxylase 2	2.04455
	AT3G10960	AZA-guanine resistant1	2.04344
	AT2G18350	Homeobox protein 24	2.04206
	AT5G15120	2-aminoethanethiol dioxygenase	2.0365
	AT2G44790	Uclacyanin 2 (UCC2)	2.03523
	AT2G25900	Zinc finger C-x8-C-x5-C-x3-H type family protein	2.02629
	AT1G13550	Hypothetical protein (DUF1262)	2.02496
	AT1G15520	Pleiotropic drug resistance 12	2.02473
	AT1G28190	PADRE protein up-regulated after infection by S. sclerotiorum	2.0237
	AT3G14560	Its transcript is targeted by miR824	2.02198
	AT4G16146	cAMP-regulated phosphoprotein 19-related protein	2.02075
	AT2G02180	Tobamovirus multiplication protein 3	2.0185
	AT3G12510	MADS-box family protein	2.01785
	AT1G70290	Trehalose-6-phosphatase synthase S8	2.01681
	AT1G64160	Dirigent protein	2.01564
	AT1G53950	Ubiquitin-40S ribosomal S27a-like protein	2.01449
	AT1G15415	Late embryogenesis abundant-like protein	2.01292
	AT3G27630	Cyclin-dependent kinase inhibitor SMR3-like protein (SMR7)	2.0097
	AT5G27760	Hypoxia-responsive family protein	2.00794
	AT3G53620	Pyrophosphorylase 4	2.00726
	AT1G07570	Protein kinase superfamily protein	2.00564
	AT5G57660	CONSTANS-like 5	2.00548
	AT2G35970	Late embryogenesis abundant (LEA) hydroxyproline-rich glycoprotein family	2.00245
	AT3G01970	WRKY DNA-binding protein 45	2.00161
	AT5G40910	Disease resistance protein (TIR-NBS-LRR class) family	-2.00163
	AT1G70830	MLP-like protein 28	-2.00245
	AT1G14190	Glucose-methanol-choline (GMC) oxidoreductase family protein	-2.00373
	AT1G16780	Inorganic H pyrophosphatase family protein	-2.00458
	AT4G30520	Leucine-rich repeat protein kinase family protein	-2.00485
	AT3G52900	RAB6-interacting golgin (DUF662)	-2.00758
	AT2G22920	Serine carboxypeptidase-like 12	-2.01081
	AT1G11730	Galactosyltransferase family protein	-2.01305
	AT5G48850	Tetratricopeptide repeat (TPR)-like superfamily protein	-2.01414
	AT1G24450	Ribonuclease III family protein	-2.01441
	AT2G21770	Cellulose synthase A9	-2.01654
	AT5G55250	IAA carboxylmethyltransferase 1	-2.019
	AT5G45275	Major facilitator superfamily protein	-2.02099
	AT5G49215	Pectin lyase-like superfamily protein	-2.022
	AT3G01710	TPX2 (targeting protein for Xklp2) protein family	-2.02279
	AT1G11080	Serine carboxypeptidase-like 31	-2.02555
	AT3G19300	Protein kinase superfamily protein	-2.02654
	AT1G70850	MLP-like protein 34	-2.02724
	AT1G13090	Cytochrome P450, family 71, subfamily B, polypeptide 28	-2.02821
	AT4G33720	CAP (Cysteine-rich secretory proteins) superfamily protein	-2.02987
	AT3G54790	ARM repeat superfamily protein	-2.03234
	AT1G62540	Flavin-monooxygenase glucosinolate S-oxygenase 2	-2.03269
	AT3G07340	Basic helix-loop-helix (bHLH) DNA-binding superfamily protein	-2.03391
	AT4G30110	Heavy metal atpase 2	-2.03408
	AT1G28570	SGNH hydrolase-type esterase superfamily protein	-2.03483
	AT3G45160	Putative membrane lipoprotein	-2.03676
	AT4G01430	Nodulin MtN21/ EamA-like transporter family protein	-2.03817
	AT3G05950	Germin-like protein subfamily 1 member 7	-2.0394
	AT5G01240	Like Auxin resistant 1 (LAX1)	-2.0445
	AT4G35900	bZIP trancription factor family protein	-2.04746
	AT5G45150	RNAse THREE-like protein 3	-2.04983
	AT5G55730	Fasciclin-like arabinogalactan 1 (FLA1)	-2.05032
	AT1G74400	Tetratricopeptide repeat (TPR)-like superfamily protein	-2.05199
	AT5G57685	Glutamine dumper	-2.05254
	AT5G03204	Hypothetical protein	-2.05265
	AT1G77690	Like AUX1 3	-2.0545
	AT1G65150	TRAF-like family protein	-2.06385
	AT1G74440	Similar to MPH1	-2.06704
	AT5G23010	Methylthioalkylmalate synthase 1	-2.07425
	AT1G45191	Beta-glucosidase related protein	-2.07841
	AT3G03910	Glutamate dehydrogenease 3	-2.08072
	AT2G30933	Carbohydrate-binding X8 domain superfamily protein	-2.08491
	AT5G10310	EPF/EPFL (epidermal patterning factor/EPF-like) gene family	-2.08681
	AT1G73300	Serine carboxypeptidase-like 2	-2.08951
	AT5G10080	Eukaryotic aspartyl protease family protein	-2.09321
	AT3G26480	Transducin family protein / WD-40 repeat family protein	-2.09459
	AT3G61880	Cytochrome p450 78a9	-2.09483
	AT3G26210	Cytochrome P450, family 71, subfamily B, polypeptide 23	-2.09898
	AT2G16990	Major facilitator superfamily protein	-2.09931
	AT5G37990	SABATH family methyltransferase	-2.10079
	AT1G16400	Cytochrome P450, family 79, subfamily F, polypeptide 2	-2.10257
	AT1G63910	MYB domain protein 103	-2.10353
	AT2G24700	Transcriptional factor B3 family protein	-2.10737
	AT1G04680	Pectin lyase-like superfamily protein	-2.11043
	AT3G50740	UDP-glucosyl transferase 72E1	-2.11112
	AT4G21280	Photsystem II subunit QA	-2.11113
	AT1G03300	DUF724.1	-2.11276
	AT4G39410	WRKY DNA-binding protein 13	-2.11365
	AT5G60450	Auxin response factor 4 (ARF4)	-2.11826
	AT5G63580	Flavonol synthase 2 (FLS2)	-2.12047
	AT1G26760	SET domain protein 35	-2.12169
	AT3G08040	MATE efflux family protein	-2.12301
	AT3G24660	Transmembrane kinase-like 1	-2.12561
	AT1G20160	Subtilisin-like serine endopeptidase family protein (SBT5)	-2.12653
	AT5G23400	Leucine-rich repeat (LRR) family protein	-2.12851
	AT5G65970	Seven transmembrane MLO family protein	-2.13001
	AT5G15600	SPIRAL1-like4	-2.1328
	AT5G05940	ROP guanine nucleotide exchange factor 5	-2.14019
	AT1G01200	RAB GTPase homolog A3	-2.14111
	AT5G63090	LOB domain-containing protein	-2.14143
	AT3G02020	Aspartate kinase 3	-2.14372
	AT3G20190	Leucine-rich repeat protein kinase family protein	-2.14507
	AT4G02630	Protein kinase superfamily protein	-2.15004
	AT1G72230	Cupredoxin superfamily protein	-2.15198
	AT1G04330	A proline/serine rich protein of unknown function	-2.15512
	AT3G44960	Shugoshin	-2.15798
	AT3G12520	Sulfate transporter 4;2	-2.15905
	AT3G59310	Solute carrier family 35 protein (DUF914)	-2.16113
	AT4G15390	HXXXD-type acyl-transferase family protein	-2.16445
	AT3G44990	Xyloglucan endo-transglycosylase-related 8	-2.1676
	AT4G03210	Xyloglucan endotransglucosylase/hydrolase 9	-2.17042
	AT1G14700	Serine/Threonine-kinase	-2.17144
	AT3G59680	Purple acid phosphatase 3	-2.17144
	AT3G45660	Major facilitator superfamily protein	-2.17646
	AT4G24780	Pectate lyase involved in response to nematodes	-2.17969
	AT2G38460	IRON REGULATED1 (IREG1/FPN1)	-2.18129
	AT1G05950	Hypothetical protein	-2.18277
	AT3G42670	Chromatin remodeling 38	-2.18623
	AT3G26330	Cytochrome P450, family , subfamily B, polypeptide 37	-2.18685
	AT2G25270	Transmembrane protein	-2.1882
	AT3G56790	RNA splicing factor-like protein	-2.19144
	AT3G26960	Pollen Ole e 1 allergen and extensin family protein	-2.19326
	AT3G06145	RING zinc finger protein	-2.19447
	AT4G37970	Cinnamyl alcohol dehydrogenase 6	-2.1995
	AT5G23570	XS domain-containing protein / XS zinc finger domain-containing protein-related	-2.20281
	AT1G03310	Debranching enzyme 1	-2.20374
	AT3G26040	HXXXD-type acyl-transferase family protein	-2.20406
	AT3G17185	Other_RNA	-2.20655
	AT4G12870	Gamma interferon responsive lysosomal thiol (GILT) reductase family protein	-2.21268
	AT2G42690	Alpha/beta-Hydrolases superfamily protein	-2.21364
	AT4G09810	Nucleotide-sugar transporter family protein	-2.21578
	AT1G80690	PPPDE putative thiol peptidase family protein	-2.2178
	AT1G47670	Transmembrane amino acid transporter family protein	-2.22011
	AT5G45700	Haloacid dehalogenase-like hydrolase (HAD) superfamily protein	-2.22747
	AT5G67150	HXXXD-type acyl-transferase family protein	-2.23205
	AT5G51330	SWITCH1	-2.23237
	AT3G51480	Glutamate receptor 3.6	-2.23347
	AT5G47800	Phototropic-responsive NPH3 family protein	-2.23432
	AT4G01380	Plastocyanin-like domain-containing protein	-2.23813
	AT1G68010	Hydroxypyruvate reductase	-2.24666
	AT4G23980	Auxin response factor 9 (ARF9)	-2.24725
	AT4G21760	Beta-glucosidase 47	-2.24754
	AT2G34490	Cytochrome P450, family 710, subfamily A, polypeptide 2	-2.2509
	AT2G12462	Sterile alpha motif (SAM) domain protein	-2.25684
	AT3G49750	Receptor like protein 44	-2.25704
	AT2G28950	Expansin A6	-2.25909
	AT2G25160	Cytochrome P450, family 82, subfamily F, polypeptide 1	-2.26942
	AT5G67450	Encodes zinc-finger protein	-2.2705
	AT5G08330	TCP family transcription factor	-2.27139
	AT5G48660	B-cell receptor-associated protein 31-like protein	-2.2785
	AT4G15370	Baruol synthase 1	-2.28334
	AT1G22150	Sulfate transporter Sultr1	-2.28501
	AT2G45930	Hypothetical protein	-2.28933
	AT3G05190	D-aminoacid aminotransferase-like PLP-dependent enzymes superfamily protein	-2.29001
	AT4G02290	Glycosyl hydrolase 9B13	-2.29035
	AT1G66840	Plant protein of unknown function (DUF827)	-2.29652
	AT5G60650	Proline-rich receptor-like kinase	-2.29865
	AT2G47010	Calcium/calcium/calmodulin-dependent Serine/Threonine-kinase	-2.30913
	AT1G69540	AGAMOUS-like 94	-2.30982
	AT5G11930	Thioredoxin superfamily protein	-2.31199
	AT3G26490	Phototropic-responsive NPH3 family protein	-2.31651
	AT1G07900	LOB domain-containing protein 1	-2.31664
	AT3G05410	Photosystem II reaction center PsbP family protein	-2.31806
	AT5G01890	Leucine-rich receptor-like protein kinase family protein	-2.3197
	AT2G47480	DUF3511 domain protein	-2.32191
	AT3G43790	Zinc induced facilitator-like 2	-2.32288
	AT3G28130	Nodulin MtN21-like transporter family protein	-2.32406
	AT2G20150	Hypothetical protein	-2.32959
	AT2G02120	Scorpion toxin-like knottin superfamily protein	-2.33194
	AT1G70890	MLP-like protein 43	-2.33779
	AT2G04070	Activated by high concentration of boron	-2.33935
	AT1G75820	Leucine-rich receptor-like protein kinase family protein	-2.34157
	AT5G06940	Leucine-rich repeat receptor-like protein kinase family protein	-2.34174
	AT1G09750	Eukaryotic aspartyl protease family protein	-2.34637
	AT2G18050	Histone H1-3	-2.34883
	AT2G24010	Serine carboxypeptidase-like 23	-2.35289
	AT2G37460	Nodulin MtN21-like transporter family protein	-2.35642
	AT1G74930	Integrase-type DNA-binding superfamily protein	-2.36275
	AT5G36150	Putative pentacyclic triterpene synthase 3	-2.36932
	AT5G43740	Disease resistance protein (CC-NBS-LRR class) family	-2.3695
	AT1G10640	Pectin lyase-like superfamily protein	-2.38032
	AT4G16610	C2H2-like zinc finger protein	-2.38531
	AT1G64590	NAD(P)-binding Rossmann-fold superfamily protein	-2.38645
	AT3G16070	LOW protein: ATP-dependent RNA helicase-like protein	-2.39151
	AT4G11340	Disease resistance protein (TIR-NBS-LRR class) family	-2.39601
	AT4G18570	Tetratricopeptide repeat (TPR)-like superfamily protein	-2.39644
	AT1G60260	Beta glucosidase 5	-2.39879
	AT1G60390	Polygalacturonase 1	-2.39897
	AT3G42725	Putative membrane lipoprotein	-2.39952
	AT5G67200	Leucine-rich repeat protein kinase family protein	-2.40017
	AT2G43100	Isopropylmalate isomerase 2	-2.40046
	AT3G57950	Cotton fiber protein	-2.40324
	AT1G01695	Phosphatidylinositol N-acetyglucosaminlytransferase subunit P-like protein	-2.4051
	AT1G77110	Auxin efflux carrier family protein	-2.40901
	AT1G73530	RNA-binding (RRM/RBD/RNP motifs) family protein	-2.4112
	AT4G00780	TRAF-like family protein	-2.41203
	AT5G48740	Leucine-rich repeat protein kinase family protein	-2.41237
	AT5G19530	Spermine synthase	-2.41357
	AT1G23340	Carboxyl-terminal proteinase	-2.41678
	AT2G26330	Homologous to receptor protein kinases	-2.41798
	AT3G23630	Isopentenyl transferase	-2.41846
	AT3G54390	Sequence-specific DNA binding transcription factor	-2.42036
	AT4G01390	Histone deacetylase complex subunit	-2.43025
	AT1G75060	TRAF-like family protein	-2.43025
	AT2G30210	Laccase 3	-2.43332
	AT5G61480	Leucine-rich repeat protein kinase family protein	-2.43402
	AT3G51950	Zinc finger (CCCH-type) family protein / RNA recognition motif (RRM)-containing protein	-2.43404
	AT2G33850	E6-like protein	-2.43526
	AT4G31650	Transcriptional factor B3 family protein	-2.44484
	AT1G62280	SLAC1 homologue 1	-2.4461
	AT1G63030	Integrase-type DNA-binding superfamily protein	-2.44708
	AT4G13195	CLAVATA3/ESR-RELATED 44	-2.45212
	AT4G03620	Myosin heavy chain-like protein	-2.45831
	AT5G03840	PEBP (phosphatidylethanolamine-binding protein) family protein	-2.45958
	AT4G04630	DUF584	-2.45993
	AT3G54070	Ankyrin repeat family protein	-2.4777
	AT1G65890	Acyl activating enzyme 12	-2.48507
	AT2G29630	ThiaminC	-2.49014
	AT4G11310	Cysteine proteinase precursor-like protein	-2.50363
	AT1G28400	GATA zinc finger protein	-2.50406
	AT4G23240	Cysteine-rich receptor-like protein kinase 16 (CRK16)	-2.51233
	AT3G53190	Pectin lyase-like superfamily protein	-2.51648
	AT3G18090	Nuclear RNA polymerase D2B	-2.51866
	AT1G27660	Basic helix-loop-helix (bHLH) DNA-binding superfamily protein	-2.52392
	AT4G38770	Proline-rich proteins	-2.52724
	AT1G07180	Alternative NAD(P)H dehydrogenase 1	-2.52905
	AT5G45650	Subtilase family protein	-2.53749
	AT1G68040	S-adenosyl-L-methionine-dependent methyltransferases superfamily protein	-2.5399
	AT1G65900	Plant/protein	-2.54299
	AT5G03270	Lysine decarboxylase family protein	-2.54371
	AT3G63450	RNA-binding (RRM/RBD/RNP motifs) family protein	-2.54524
	AT4G36470	S-adenosyl-L-methionine-dependent methyltransferase superfamily protein	-2.54678
	AT5G25190	ERF (ethylene response factor) subfamily B-6	-2.55077
	AT4G21550	VP1/ABI3-like 3	-2.55331
	AT3G18900	Ternary complex factor MIP1 leucine-zipper protein	-2.56514
	AT2G41820	Leucine-rich repeat protein kinase family protein	-2.56682
	AT3G18710	Plant U-box 29	-2.56972
	AT1G16070	Tubby like protein 8 (TLP8)	-2.57019
	AT2G21050	Like auxin resistant 2 (LAX2)	-2.57172
	AT4G13280	Terpenoid synthase 12	-2.57585
	AT1G21810	Plant protein of unknown function (DUF869)	-2.57638
	AT4G04750	Major facilitator superfamily protein	-2.57653
	AT4G25010	Nodulin MtN3 family protein	-2.57832
	AT2G31920	Plant protein of unknown funcion (DUF936)	-2.57933
	AT3G25930	Adenine nucleotide alpha hydrolases-like superfamily protein	-2.5822
	AT4G25490	C-repeat/DRE binding factor 1	-2.58809
	AT5G11550	ARM repeat superfamily protein	-2.59517
	AT3G25130	Acidic leucine-rich nuclear phosphoprotein 32 family B protein	-2.61299
	AT3G11415	Other_RNA	-2.61915
	AT1G18075	MIR159/MIR159B; miRNA	-2.62865
	AT4G09500	UDP-Glycosyltransferase superfamily protein	-2.62965
	AT2G30820	Aspartyl/glutamyl-tRNA(Asn/Gln) amidotransferase subunit	-2.63298
	AT4G17340	Tonoplast intrinsic protein 2;2	-2.65706
	AT1G33340	ENTH/ANTH/VHS superfamily protein	-2.65882
	AT3G32040	Terpenoid synthases superfamily protein	-2.66085
	AT5G48500	Pathogenic type III effector avirulence factor Avr AvrRpt-cleavage	-2.66608
	AT3G28345	ABC transporter family protein	-2.67065
	AT1G80050	Adenine phosphoribosyl transferase 2	-2.67173
	AT4G13770	Cytochrome P450, family 83, subfamily A, polypeptide 1	-2.67232
	AT5G38000	Zinc-binding dehydrogenase family protein	-2.67259
	AT4G20370	Floral inducer homolog of FT	-2.6821
	AT1G33440	Major facilitator superfamily protein	-2.68963
	AT3G27400	Pectate lyase	-2.69121
	AT5G38910	RmlC-like cupins superfamily protein	-2.69148
	AT1G71690	Glucuronoxylan 4-O-methyltransferase-like protein (DUF579)	-2.69247
	AT2G25680	Molybdate transporter 1	-2.70746
	AT2G17770	Basic region/leucine zipper motif 27	-2.73373
	AT2G01210	Leucine-rich repeat protein kinase family protein (ZAR1)	-2.73959
	AT1G46480	WUSCHEL related homeobox 4 (WOX4)	-2.74237
	AT4G00880	SAUR-like auxin-responsive protein family	-2.74938
	AT1G75500	Walls Are Thin 1 (WAT1)	-2.74975
	AT3G25290	Auxin-responsive family protein	-2.75215
	AT1G78815	LIGHT-DEPENDENT SHORT HYPOCOTYLS-like protein (DUF640)	-2.75557
	AT2G40480	WEB family protein (DUF827)	-2.7579
	AT2G26695	Ran BP2/NZF zinc finger-like superfamily protein	-2.76324
	AT2G28410	Transmembrane protein	-2.76723
	AT4G36270	ATP binding	-2.76892
	AT4G28250	Putative beta-expansin/allergen protein	-2.77095
	AT1G18870	Isochorismate synthase 2	-2.77349
	AT1G15760	Sterile alpha motif (SAM) domain-containing protein	-2.77388
	AT4G34900	Xanthine dehydrogenase 2	-2.81329
	AT3G51490	Tonoplast monosaccharide transporter3	-2.82088
	AT4G37750	Integrase-type DNA-binding superfamily protein	-2.82352
	AT5G56530	Domain of unknown function 239 (DUF239) gene	-2.84709
	AT4G39795	Hypothetical protein (DUF581)	-2.8511
	AT2G36430	Transmembrane protein	-2.85233
	AT3G48970	Heavy metal transport/detoxification superfamily protein	-2.85459
	AT4G00910	Aluminum activated malate transporter family protein	-2.85506
	AT4G08290	Nodulin MtN21-like transporter family protein	-2.85727
	AT2G39850	Subtilisin-like serine endopeptidase family protein	-2.86077
	AT4G20230	Terpenoid synthase superfamily protein	-2.86315
	AT3G57500	Fission regulator-like protein	-2.86857
	AT1G54930	GRF zinc finger / Zinc knuckle protein	-2.87005
	AT4G13190	Protein kinase superfamily protein	-2.87259
	AT4G00380	XH/XS domain-containing protein	-2.87741
	AT2G22190	Haloacid dehalogenase-like hydrolase (HAD) superfamily protein	-2.88004
	AT4G34160	CYCLIN D3;1	-2.88764
	AT1G06420	DNA ligase-like protein	-2.8932
	AT1G64625	Serine/threonine-protein kinase WNK (With No Lysine)-related	-2.89936
	AT1G51440	Lipase that hydrolyzes phosphatidylcholine	-2.90594
	AT2G03090	Expansin A15	-2.946
	AT1G74670	Cell wall localized protein	-2.94628
	AT3G28750	Hypothetical protein	-2.94727
	AT3G61210	S-adenosyl-L-methionine-dependent methyltransferases superfamily protein	-2.95197
	AT5G40150	Peroxidase superfamily protein	-2.95262
	AT3G19184	AP2/B3-like transcriptional factor family protein	-2.95707
	AT1G14630	XRI1-like protein	-2.96024
	AT3G45080	P-loop containing nucleoside triphosphate hydrolases superfamily protein	-3.00407
	AT1G16750	GPI-anchored adhesin-like protein	-3.0662
	AT5G37980	Zinc-binding dehydrogenase family protein	-3.06623
	AT2G18470	Proline-rich extensin-like receptor kinase 4	-3.0689
	AT1G19630	Cytochrome P450	-3.12103
	AT4G31620	Transcriptional factor B3 family protein	-3.16661
	AT1G01580	Ferric reduction oxidase 2	-3.16861
	AT5G26630	MADS-box transcription factor family protein	-3.20897
	AT1G10680	P-glycoprotein 10	-3.21309
	AT4G31610	Transcriptional factor B3 family protein	-3.22463
	AT2G01990	XRI1-like protein	-3.23354
	AT5G66460	Glycosyl hydrolase superfamily protein	-3.24567
	AT1G68740	EXS (ERD1/XPR1/SYG1) family protein	-3.24766
	AT5G26790	Transmembrane protein	-3.26113
	AT5G20640	LURP-one-like protein (DUF567)	-3.26489
	AT3G02885	GASA5	-3.26837
	AT4G10310	Sodium transporter (HKT1)	-3.31065
	AT5G41380	CCT motif family protein	-3.31995
	AT1G66020	Terpenoid cyclases/Protein prenyltransferases superfamily protein	-3.39708
	AT4G24010	Protein similar to cellulose synthase	-3.40505
	AT5G03995	Hypothetical protein	-3.42036
	AT1G29600	Zinc finger C-x8-C-x5-C-x3-H type family protein	-3.44242
	AT2G20350	Integrase-type DNA-binding superfamily protein	-3.48365
	AT5G36130	Cytochrome P450 superfamily protein	-3.49081
	AT1G67750	Pectate lyase family protein	-3.51686
	AT4G18630	Hypothetical protein (DUF688)	-3.52171
	AT3G28360	P-glycoprotein 16	-3.53861
	AT1G75250	RAD-like 6	-3.57135
	AT5G20420	Chromatin remodeling 42	-3.60248
	AT1G73510	Hypothetical protein	-3.64178
	AT1G61050	Alpha 1,4-glycosyltransferase family protein	-3.69316
	AT5G50160	Ferric reduction oxidase 8	-3.73497
	AT2G21650	Homeodomain-like superfamily protein (RSM1)	-3.7985
	AT1G32450	Nitrate transporter 1.5	-3.85268
	AT1G03820	E6-like protein	-3.94365
	AT3G45680	Major facilitator superfamily protein	-3.9529
	AT2G01200	Indole-3-acetic acid inducible 32	-4.02124
	AT1G29100	Heavy metal transport/detoxification superfamily protein	-4.23702
	AT2G13810	AGD2-like defense response protein 1	-4.2655
	AT1G26390	FAD-binding Berberine family protein	-4.47036
	AT2G29220	Concanavalin A-like lectin protein kinase family protein	-4.54943
	AT1G60590	Pectin lyase-like superfamily protein	-4.60679
	AT5G36140	Cytochrome P450, family 716, subfamily A, polypeptide 2	-4.75594
	AT4G19690	Iron-regulated transporter 1	-4.85084
	AT4G37810	Epidermal patterning factor-like protein (EPFL2)	-4.87655
	AT3G18779	Hypothetical protein	-10.1641

## Sheet: WT_I_NI
	Supplementary Table S3
	Gene model	Gene Description	Log_FC_WT_I_NI
	AT2G30770	Putative cytochrome P450	12.7387
	AT2G36710	Pectin lyase-like superfamily protein	8.44039
	AT1G52900	Toll-Interleukin-Resistance (TIR) domain family protein	8.32343
	AT1G51000	hypothetical protein	7.1617
	AT5G28520	a predicted target jacalin lectin that is transcriptionally upregulated by ABA and is cleaved	6.90688
	AT1G30100	9-cis-epoxycarotenoid dioxygenase	6.87038
	AT1G72260	a thionin which is a cysteine rich protein having antimicrobial properties	6.85047
	AT4G08870	one of the two arginase in the genome	6.83048
	AT5G36140	a member of the CYP716A subfamily of cytochrome P450 monooxygenases	6.19253
	AT2G28860	member of CYP710A	5.92299
	AT5G42600	an oxidosqualene synthase that produces the monocyclic triterpene marneral	5.74961
	AT4G24000	a protein similar to cellulose synthase	5.51616
	AT1G51020	hypothetical protein	5.44623
	AT4G33720	CAP (Cysteine-rich secretory proteins	5.32648
	AT2G37870	Bifunctional inhibitor/lipid-transfer protein/seed storage 2S albumin superfamily protein	5.28103
	AT4G12550	isolated from differential screening of a cDNA library from auxin-treated root culture	5.26297
	AT1G51035	hypothetical protein	5.13193
	AT3G19550	glutamate racemase	5.10272
	AT3G49620	a protein similar to 2-oxoacid-dependent dioxygenase	5.01687
	AT5G36130	Cytochrome P450 superfamily protein	4.97891
	AT1G52000	Mannose-binding lectin superfamily protein	4.96744
	AT1G52030	Similar to myrosinase binding proteins	4.94226
	AT4G11650	Osmotin-like protein	4.88634
	AT1G51010	hypothetical protein	4.81751
	AT1G68320	putative transcription factor: R2R3-MYB transcription family	4.80621
	AT5G01680	member of Putative Na+/H+ antiporter family	4.75995
	AT2G04070	Expression in rosette leaves is activated by high concentration of boron	4.75793
	AT2G05510	Glycine-rich protein family	4.73683
	AT4G10310	a sodium transporter (HKT1) expressed in xylem parenchyma cells	4.68337
	AT4G19690	The gene Fe2+ transporter protein	4.66861
	AT4G16260	a putative beta-1	4.65788
	AT1G33730	cytochrome P450	4.64628
	AT1G65790	An alternatively spliced gene that a functional transmembrane receptor serine/threonine kinase	4.42265
	AT5G43410	a member of the ERF (ethylene response factor) subfamily B-3 of ERF/AP2 transcription factor family	4.37494
	AT5G24540	beta glucosidase 31	4.33318
	AT2G18660	PNP-A (Plant Natriuretic Peptide A)	4.2808
	AT3G04720	a protein similar to the antifungal chitin-binding protein hevein from rubber tree latex	4.25836
	AT1G08080	alpha carbonic anhydrase 7	4.15306
	AT5G48010	an oxidosqualene cyclase involved in the biosynthesis of thalianol	4.14882
	AT1G09935	Phosphoglycerate mutase family protein	4.11535
	AT1G65890	acyl activating enzyme 12	4.11441
	AT1G61050	alpha 1	4.07185
	AT3G13840	GRAS family transcription factor	4.04186
	AT3G26290	putative cytochrome P450	4.01242
	AT3G12500	a basic chitinase involved in ethylene/jasmonic acid mediated signalling pathway	4.0015
	AT2G19900	The malic enzyme (EC 1	3.92873
	AT1G26390	FAD-binding Berberine family protein	3.91762
	AT5G52720	Copper transport protein family	3.91068
	AT1G66700	A member of the Arabidopsis SABATH methyltransferase gene family	3.89574
	AT5G13320	an enzyme capable of conjugating amino acids to 4-substituted benzoates	3.87351
	AT1G20160	two isoforms	3.86976
	AT1G52040	myrosinase-binding protein expressed in flowers	3.84939
	AT3G05950	Germin-like protein subfamily 1 member 7	3.76606
	AT2G22980	serine carboxypeptidase-like 13	3.76325
	AT4G15100	serine carboxypeptidase-like 30	3.7309
	AT2G20350	a member of the ERF (ethylene response factor)	3.72036
	AT5G24420	a cytosolic 6-phosphogluconolactonase (PGL)	3.70626
	AT4G33550	Bifunctional inhibitor/lipid-transfer protein/seed storage 2S albumin superfamily protein	3.69975
	AT3G59930	a defensin-like (DEFL) family protein	3.68781
	AT5G58390	Peroxidase superfamily protein	3.59298
	AT1G68740	PHO1	3.58228
	AT3G06460	ELO family protein containing a characteristic histidine motif which binds to AtCb5-B	3.58017
	AT2G16005	ROSY1 protein contains a MD-2-related lipid-recognition domain	3.52902
	AT5G28510	beta glucosidase 24	3.52852
	AT5G46240	a potassium channel protein (KAT1)	3.48089
	AT1G07180	Internal NAD(P)H dehydrogenase in mitochondria	3.45971
	AT1G65970	thioredoxin-dependent peroxidase 2	3.45228
	AT1G09500	similar to Eucalyptus gunnii alcohol dehydrogenase of unknown physiological function (GI:1143445)	3.43426
	AT1G66860	Class I glutamine amidotransferase-like superfamily protein	3.42957
	AT2G29350	a senescence associated protein required for resistance against fungal pathogens	3.4189
	AT1G79680	a twin-domain	3.34058
	AT1G52400	a member of glycosyl hydrolase family 1	3.32729
	AT2G23620	a protein shown to have carboxylesterase activity	3.30663
	AT3G59620	Mannose-binding lectin superfamily protein	3.27047
	AT1G43640	Member of TLP family of tubby like proteins that also contain an F-Box	3.26505
	AT2G31210	a bHLH transcription factor	3.2604
	AT4G33710	CAP (Cysteine-rich secretory proteins	3.24734
	AT1G74710	a protein with isochorismate synthase activity	3.24406
	AT1G65800	a putative receptor-like serine/threonine protein kinases	3.23419
	AT4G02360	DUF538 domain protein	3.20391
	AT4G33730	Member of CAP protein superfamily	3.19886
	AT2G36440	hypothetical protein	3.18891
	AT4G24350	Phosphorylase superfamily protein	3.1823
	AT1G52100	Mannose-binding lectin superfamily protein	3.16654
	AT3G28360	P-glycoprotein 16	3.13009
	AT2G39030	a protein that acts as an ornithine N-delta-acetyltransferase	3.10841
	AT4G28140	a member of the DREB subfamily A-6 of ERF/AP2 transcription factor family	3.10419
	AT1G19250	FMO1 is required for full expression of TIR-NB-LRR conditioned resistance to avirulent pathogens	3.08641
	AT5G42530	hypothetical protein	3.08448
	AT3G23510	Cyclopropane-fatty-acyl-phospholipid synthase	3.08419
	AT5G11610	Exostosin family protein	3.08002
	AT5G22380	NAC domain containing protein 90	3.07899
	AT5G19600	sulfate transporter Sultr3	3.06745
	AT5G47990	an endomembrane system-expressed member of the CYP705A family of cytochrome P450 enzymes	3.00712
	AT1G67000	Protein kinase superfamily protein	3.00154
	AT3G45680	Major facilitator superfamily protein	3.00038
	AT3G53310	B3 domain transcription factor that binds to and regulates the expression of SOC1 and FT	2.99646
	AT5G60650	proline-rich receptor-like kinase	2.98009
	AT2G05440	GLYCINE RICH PROTEIN 9	2.97998
	AT5G50160	a ferric chelate reductase that is expressed in shoots and flowers	2.97057
	AT5G24770	Has acid phosphatase activity dependent on the presence of divalent cations (Mg2+	2.96717
	AT3G29970	B12D protein	2.95078
	AT5G14650	a cell wall localized endo-polygalacturonase	2.94992
	AT1G73300	serine carboxypeptidase-like 2	2.94625
	AT1G49570	Peroxidase superfamily protein	2.94423
	AT1G11300	The annotation for At1g11300 in TAIR10 is incorrect	2.94088
	AT1G66800	mark trimethylation of H3 lysine 4 (H3K4me3)	2.93522
	AT4G00700	C2 calcium/lipid-binding plant phosphoribosyltransferase family protein	2.921
	AT4G14368	Regulator of chromosome condensation (RCC1) family protein	2.90383
	AT3G16030	lectin protein kinase family protein	2.89632
	AT1G61255	hypothetical protein	2.86987
	AT5G38000	Zinc-binding dehydrogenase family protein	2.86616
	AT5G36150	putative pentacyclic triterpene synthase 3	2.85181
	AT1G56600	GolS2 is a galactinol synthase	2.8511
	AT2G25680	a high-affinity molybdate transporter	2.84192
	AT1G51030	hypothetical protein	2.84128
	AT3G56420	Thioredoxin superfamily protein	2.82783
	AT2G39330	jacalin-related lectin 23	2.81796
	AT5G08380	alpha-galactosidase 1	2.81058
	AT3G50740	UGT72E1 is an UDPG:coniferyl alcohol glucosyltransferase	2.8081
	AT1G76470	NAD(P)-binding Rossmann-fold superfamily protein	2.80673
	AT1G66610	TRAF-like superfamily protein	2.79427
	AT3G14060	hypothetical protein	2.79118
	AT1G21240	a wall-associated kinase The mRNA is cell-to-cell mobile	2.78572
	AT1G03340	hypothetical protein	2.78446
	AT1G73510	hypothetical protein	2.78269
	AT1G73550	a Protease inhibitor/seed storage/LTP family protein	2.7787
	AT2G36430	transmembrane protein	2.77403
	AT5G38100	SABATH family methyltransferase	2.77307
	AT5G24780	an acid phosphatase similar to soybean vegetative storage proteins	2.767
	AT3G26190	putative cytochrome P450	2.76589
	AT5G39130	RmlC-like cupins superfamily protein	2.74436
	AT5G14740	a beta carbonic anhydrase likely to be localized in the cytoplasm	2.73457
	AT3G45080	P-loop containing nucleoside triphosphate hydrolases superfamily protein	2.72959
	AT5G09640	a serine carboxypeptidase-like (SCPL) protein	2.71606
	AT4G15393	a member of the cytochrome P450 gene family	2.71566
	AT4G38420	SKU5 similar 9	2.70299
	AT3G26210	putative cytochrome P450 The mRNA is cell-to-cell mobile	2.69181
	AT3G13433	transmembrane protein	2.6866
	AT1G50090	D-aminoacid aminotransferase-like PLP-dependent enzymes superfamily protein	2.66606
	AT5G52260	Member of the R2R3 factor gene family	2.66465
	AT4G23320	a cysteine-rich receptor-like protein kinase	2.66423
	AT2G24320	alpha/beta-Hydrolases superfamily protein	2.66086
	AT4G36220	ferulate 5-hydroxylase (F5H)	2.65468
	AT5G66690	UGT72E2 is an UDPG:coniferyl alcohol glucosyltransferase which glucosylates sinapyl	2.65239
	AT5G40990	Component of plant resistance	2.65228
	AT1G35230	arabinogalactan-protein (AGP5)	2.63724
	AT1G69880	thioredoxin H-type 8	2.6178
	AT3G44350	NAC domain containing protein 61	2.60707
	AT1G71140	MATE transporter that can export the antibiotic norfloxacin	2.60467
	AT1G28375	transmembrane protein	2.588
	AT3G14620	putative cytochrome P450 The mRNA is cell-to-cell mobile	2.5868
	AT4G17340	Root expressed tonoplast intrinsic protein	2.58356
	AT3G57270	a member of glycosyl hydrolase family 17	2.58061
	AT5G06640	Proline-rich extensin-like family protein	2.57944
	AT5G60900	a receptor-like protein kinase	2.57746
	AT2G26695	Ran BP2/NZF zinc finger-like superfamily protein	2.57681
	AT5G06530	ABCG22	2.57125
	AT5G07800	Flavin-binding monooxygenase family protein	2.56702
	AT1G58225	hypothetical protein	2.5657
	AT2G17040	Member of the NAC transcription factor family and more specifically	2.56045
	AT4G15390	HXXXD-type acyl-transferase family protein	2.56003
	AT5G39110	RmlC-like cupins superfamily protein	2.55648
	AT1G01580	the low-iron-inducible ferric chelate reductase responsible for reduction of iron at the root surface	2.54939
	AT2G20880	ERF53	2.54803
	AT1G30850	root hair specific 4	2.54405
	AT5G24080	Protein kinase superfamily protein	2.53941
	AT3G13950	ankyrin	2.5366
	AT1G19670	Chlorophyllase is the first enzyme involved in chlorophyll degradation	2.52506
	AT5G67310	member of CYP81G	2.52366
	AT4G02280	a protein with sucrose synthase activity (SUS3)	2.52289
	AT5G02170	Transmembrane amino acid transporter family protein	2.5169
	AT1G76965	a Protease inhibitor/seed storage/LTP family protein	2.51298
	AT4G14860	ovate family protein 11	2.46949
	AT2G33750	Member of a family of proteins related to PUP1	2.46228
	AT1G62760	Pectin methylesterase inhibitor	2.46084
	AT3G12910	NAC (No Apical Meristem) domain transcriptional regulator superfamily protein	2.45593
	AT5G24090	Chitinase A (class III) expressed exclusively under environmental stress conditions	2.44774
	AT1G18710	Member of the R2R3 factor gene family	2.44206
	AT2G39310	jacalin-related lectin 22	2.44202
	AT3G29250	NAD(P)-binding Rossmann-fold superfamily protein	2.44112
	AT1G60740	Thioredoxin superfamily protein	2.44049
	AT1G70880	Polyketide cyclase/dehydrase and lipid transport superfamily protein	2.43973
	AT1G62262	Predicted to encode a protein with similarity to the SLAC1 protein	2.43391
	AT2G03980	GDSL-motif esterase/acyltransferase/lipase	2.43321
	AT4G02320	Pectin methylesterase inhibitor	2.43172
	AT4G18350	9-<i>cis</i>-epoxycarotenoid dioxygenase	2.43012
	AT1G14960	Polyketide cyclase/dehydrase and lipid transport superfamily protein	2.4288
	AT4G13280	Catalyzes the conversion of farnesyl diphosphate to (Z)-gamma-bisabolene	2.42682
	AT2G15042	Leucine-rich repeat (LRR) family protein	2.42283
	AT1G59730	Thioredoxin H-type 7	2.42167
	AT4G22666	Bifunctional inhibitor/lipid-transfer protein/seed storage 2S albumin superfamily protein	2.41666
	AT3G49110	Class III peroxidase Perx33	2.41281
	AT1G65860	belongs to the flavin-monooxygenase (FMO) family	2.40759
	AT1G61840	Cysteine/Histidine-rich C1 domain family protein	2.40154
	AT2G43570	Putative basic chitinase	2.40097
	AT4G12545	Bifunctional inhibitor/lipid-transfer protein/seed storage 2S albumin superfamily protein	2.39688
	AT4G27670	Hsp21	2.39426
	AT3G45710	a chloride permeable transporter	2.39395
	AT3G51860	Vacuolar Ca(2+)/H(+) transporter that forms a complex with CAX1	2.39206
	AT5G48000	a member of the CYP708A family of cytochrome P450 enzymes	2.38396
	AT1G17600	SOC3 is a TIR-NB-leucine-rich repeat (TNL) protein	2.38243
	AT5G26260	TRAF-like family protein	2.36375
	AT5G15250	an FtsH protease that is localized to the chloroplast	2.36375
	AT4G12520	Bifunctional inhibitor/lipid-transfer protein/seed storage 2S albumin superfamily protein	2.35763
	AT2G04050	MATE efflux family protein	2.35684
	AT4G11340	Disease resistance protein (TIR-NBS-LRR class) family	2.35317
	AT3G51810	a ABA-inducible protein that accumulates during seed maturation	2.35184
	AT2G04450	a protein with NADH pyrophosphatase activity	2.35045
	AT5G16080	carboxyesterase 17	2.34688
	AT3G25930	Adenine nucleotide alpha hydrolases-like superfamily protein	2.33906
	AT3G32040	Chloroplast localized GFDP synthase	2.33725
	AT1G52410	Contains a novel calcium-binding repeat sequence	2.33523
	AT2G32160	Methyltransferase gene	2.3345
	AT3G12060	DUF231 (domain of unknown function) domain	2.33164
	AT4G00970	a cysteine-rich receptor-like protein kinase	2.33042
	AT4G19970	nucleotide-diphospho-sugar transferase family protein	2.32213
	AT4G37690	Unlike its close paralog MUCI10 (At2g22900)	2.32161
	AT4G38620	a R2R3 MYB protein which is involved in the response to UV-B	2.31619
	AT4G37700	hypothetical protein	2.31545
	AT5G24030	a protein with ten predicted transmembrane helices	2.31464
	AT5G03620	Subtilisin-like serine endopeptidase family protein	2.31025
	AT2G15220	Plant basic secretory protein (BSP) family protein	2.3079
	AT1G18870	a protein with isochorismate synthase activity involved in phylloquinone biosynthesis	2.30735
	AT2G30730	Plays role in abscisic acid (ABA)-dependent pathway in response to dehydration	2.30548
	AT5G01900	member of WRKY Transcription Factor	2.30395
	AT1G13130	Cellulase (glycosyl hydrolase family 5) protein	2.28516
	AT1G54010	GDSL-motif esterase/acyltransferase/lipase	2.27727
	AT5G43370	a phosphate transporter Pht1	2.2769
	AT1G62280	a protein with ten predicted transmembrane helices	2.2717
	AT2G04090	MATE efflux family protein	2.26809
	AT5G01630	Ortholog of breast cancer susceptibility protein 2	2.26777
	AT4G27300	S-locus lectin protein kinase family protein	2.26576
	AT5G36220	member of CYP81D family of cytochrome p450s	2.25926
	AT5G60320	Concanavalin A-like lectin protein kinase family protein	2.25739
	AT4G24430	Rhamnogalacturonate lyase family protein	2.25098
	AT5G38020	a protein whose sequence is similar to SAM:salicylic acid carboxyl methyltransferase (SAMT)	2.24923
	AT3G21660	UBX domain-containing protein	2.24703
	AT5G42580	a member of the cytochrome P450 family	2.24054
	AT3G53980	Bifunctional inhibitor/lipid-transfer protein/seed storage 2S albumin superfamily protein	2.23967
	AT5G24860	a small protein of 12	2.23102
	AT3G26480	Transducin family protein / WD-40 repeat family protein	2.22616
	AT2G37460	nodulin MtN21-like transporter family protein	2.21333
	AT5G06630	proline-rich extensin-like family protein	2.21255
	AT5G19880	Peroxidase superfamily protein	2.2092
	AT2G30830	a protein whose sequence is similar to 2-oxoglutarate-dependent dioxygenase	2.2081
	AT3G62990	myelin transcription factor-like protein	2.20683
	AT3G49120	Class III peroxidase Perx34	2.20227
	AT3G32030	Terpene synthase	2.19645
	AT5G47950	BIA2 is a putative HXXXD-type BAHD acyltransferase	2.19228
	AT3G59310	solute carrier family 35 protein (DUF914)	2.19215
	AT3G08040	a member of the MATE (multidrug and toxin efflux family)	2.19132
	AT5G39100	germin-like protein (GLP6)	2.18964
	AT2G41470	agamous-like MADS-box protein	2.1867
	AT1G65500	Secreted peptide which functions in plant growth and pathogen defense	2.16981
	AT3G16450	Mannose-binding lectin superfamily protein	2.16959
	AT1G74440	Similar to MPH1	2.16486
	AT2G01180	phosphatidate phosphatase	2.16313
	AT1G18100	a member of the FT and TFL1 family of phosphatidylethanolamine-binding proteins	2.16279
	AT2G45940	hypothetical protein (DUF295)	2.16143
	AT1G55550	P-loop containing nucleoside triphosphate hydrolases superfamily protein	2.15799
	AT2G29470	glutathione transferase belonging to the tau class of GSTs	2.15433
	AT1G01560	Member of MAP Kinase family	2.15242
	AT3G04210	TN13 is a TIR-NBS protein involved in immune response	2.15222
	AT4G37290	Encoding a precursor protein of a secreted peptide that is responsive to flg22 stimulus	2.15222
	AT1G33770	Protein kinase superfamily protein	2.15185
	AT1G73530	RNA-binding (RRM/RBD/RNP motifs) family protein	2.15108
	AT5G46900	Bifunctional inhibitor/lipid-transfer protein/seed storage 2S albumin superfamily protein	2.15001
	AT2G14210	MADS box gene	2.14819
	AT2G25450	a 2-oxoacid-dependent dioxygenase	2.14497
	AT3G26220	cytochrome P450 monooxygenase	2.14235
	AT3G26960	Pollen Ole e 1 allergen and extensin family protein	2.14029
	AT1G07900	LOB domain-containing protein 1	2.13416
	AT5G22570	member of WRKY Transcription Factor	2.13384
	AT3G15670	Late embryogenesis abundant protein (LEA) family protein	2.13344
	AT3G09220	putative laccase	2.13044
	AT5G57350	member of Plasma membrane H+-ATPase family	2.12887
	AT5G14780	a NAD-dependent formate dehydrogenase	2.12206
	AT1G23840	transmembrane protein	2.11819
	AT5G08330	Circadian oscillator protein which interacts with bZIP63	2.11679
	AT1G70500	Pectin lyase-like superfamily protein	2.11646
	AT3G57260	beta 1	2.11575
	AT2G44798	Natural antisense transcript overlaps with AT2G44800	2.11562
	AT1G73066	Leucine-rich repeat family protein	2.11325
	AT3G50290	HXXXD-type acyl-transferase family protein	2.11262
	AT4G33120	S-adenosyl-L-methionine-dependent methyltransferases superfamily protein	2.11171
	AT1G01190	cytochrome P450	2.10862
	AT1G77150	Pentatricopeptide repeat (PPR) superfamily protein	2.10029
	AT4G23240	a cysteine-rich receptor-like protein kinase	2.09842
	AT5G25160	a zinc finger protein containing only a single zinc finger	2.09727
	AT4G18195	Member of a family of proteins related to PUP1	2.09514
	AT4G15340	a protein that catalyzes the production of the tricyclic triterpene arabidiol when expressed in yeast	2.09385
	AT1G58270	ZW9 mRNA	2.08998
	AT3G51895	a chloroplast-localized sulfate transporter	2.08737
	AT2G29150	NAD(P)-binding Rossmann-fold superfamily protein	2.08428
	AT4G15380	member of CYP705A	2.08181
	AT5G36970	NDR1/HIN1-like protein	2.07677
	AT3G60160	member of MRP subfamily	2.07477
	AT5G15180	Peroxidase superfamily protein	2.07127
	AT1G48930	glycosyl hydrolase 9C1	2.06857
	AT3G09260	beta-glucosidase	2.06327
	AT1G02460	Pectin lyase-like superfamily protein	2.06248
	AT5G59090	subtilase 4	2.05509
	AT1G15210	pleiotropic drug resistance 7	2.05493
	AT1G04380	a protein similar to a 2-oxoglutarate-dependent dioxygenase	2.05439
	AT2G36640	involved in maturation and desiccation tolerance of seeds	2.05162
	AT5G22860	Serine carboxypeptidase S28 family protein	2.04454
	AT2G47480	DUF3511 domain protein	2.04015
	AT5G24110	member of WRKY Transcription Factor	2.03974
	AT4G01450	nodulin MtN21-like transporter family protein	2.03835
	AT2G20150	hypothetical protein	2.03729
	AT1G01900	AtSBT1	2.03524
	AT1G59950	NAD(P)-linked oxidoreductase superfamily protein	2.03206
	AT4G01430	a plasma membrane-localized amino acid transporter	2.02979
	AT1G55390	Cysteine/Histidine-rich C1 domain family protein	2.02454
	AT5G09980	elicitor peptide 4 precursor	2.02
	AT5G23570	Required for posttranscriptional gene silencing and natural virus resistance	2.01571
	AT1G72180	a leucine-rich repeat receptor kinase that functions as a receptor for CEP1 peptide	2.00816
	AT5G39120	RmlC-like cupins superfamily protein	2.00721
	AT1G09890	Rhamnogalacturonate lyase family protein	2.00638
	AT3G51560	Disease resistance protein (TIR-NBS-LRR class) family	2.0045
	AT5G63140	purple acid phosphatase 29	2.00447
	AT5G65030	nitric oxide synthase-interacting protein	2.00369
	AT2G42140	VQ motif-containing protein	2.00111
	AT2G25530	AFG1-like ATPase family protein	-2.00025
	AT5G49620	MYB domain protein 78	-2.00117
	AT5G64250	Aldolase-type TIM barrel family protein	-2.00509
	AT1G06690	NAD(P)-linked oxidoreductase superfamily protein	-2.00574
	AT3G59220	Pirin	-2.0087
	AT4G20362	other_RNA	-2.0088
	AT1G46768	Related to AP2 1	-2.01106
	AT1G80380	P-loop containing nucleoside triphosphate hydrolases superfamily protein	-2.01113
	AT5G18930	Adenosylmethionine decarboxylase family protein	-2.01204
	AT3G51660	Tautomerase/MIF superfamily protein	-2.01215
	AT1G04310	Ethylene response sensor 2 (ERS2)	-2.01492
	AT2G26820	Phloem protein 2-A3	-2.01563
	AT4G35750	SEC14 cytosolic factor family protein / phosphoglyceride transfer family protein	-2.01659
	AT5G66390	Peroxidase superfamily protein	-2.01723
	AT3G61060	Pholem protein 2-A13	-2.02148
	AT5G16370	Acyl activating enzyme 5	-2.02162
	AT5G59960	K-stimulated pyrophosphate-energized sodium pump protein	-2.02233
	AT1G28360	ERF domain protein 12	-2.02359
	AT5G60710	Zinc finger (C3HC4-type RING finger) family protein	-2.02954
	AT2G42620	RNI-like superfamily protein	-2.03008
	AT5G43860	Chlorophyllase 2 (CLH2)	-2.03094
	AT3G46280	Kinase-like protein	-2.03122
	AT4G21920	Hypothetical protein	-2.0321
	AT3G05370	Receptor like protein 31	-2.03293
	AT2G39570	ACT domain-containing protein	-2.0347
	AT5G18290	Aquaporin-like superfamily protein	-2.0349
	AT2G34180	CBL-interacting protein kinase 13 (CIPK13)	-2.03751
	AT1G29750	Receptor-like kinase in flowers (RKF1)	-2.04106
	AT5G58650	Plant peptide containing sulfated tyrosine 1 (PSY1)	-2.04617
	AT4G24040	Trehalase 1	-2.05289
	AT2G02950	Phytochrome kinase substrate 1 (PKS1)	-2.0577
	AT1G22260	Myosin heavy chain-related protein	-2.06188
	AT4G37060	PATATIN-like protein 5	-2.06224
	AT5G40780	Lysine histidine transporter 1	-2.063
	AT1G55810	Uridine kinase-like 3	-2.06443
	AT5G39580	Peroxidase superfamily protein	-2.06544
	AT2G18350	Homeobox protein 24	-2.06915
	AT4G37390	Auxin-responsive GH3 family protein	-2.0726
	AT5G18670	Beta-amylase 3 (BMY3)	-2.07516
	AT3G55970	Jasmonate-regulated gene 21	-2.07875
	AT2G19190	FLG22-induced receptor-like kinase 1	-2.0796
	AT5G01520	RING/U-box superfamily protein	-2.09232
	AT2G44380	Cysteine/Histidine-rich C1 domain family protein	-2.09317
	AT3G27650	LOB domain-containing protein 25	-2.09359
	AT2G45170	Autophagy 8E	-2.09419
	AT1G07040	Plant/protein	-2.09431
	AT1G68290	Endonuclease 2 (ENDO2)	-2.09985
	AT1G19530	Direct target of RGA (RGAT1)	-2.10075
	AT1G63410	LURP-one-like protein (DUF567)	-2.1009
	AT5G48430	Eukaryotic aspartyl protease family protein	-2.10166
	AT3G13450	Transketolase family protein	-2.10604
	AT5G44260	Zinc finger C-x8-C-x5-C-x3-H type family protein	-2.10688
	AT5G54300	Cotton fiber-like protein (DUF761)	-2.1074
	AT3G16530	Legume lectin family protein	-2.10959
	AT2G40113	Pollen Ole e 1 allergen and extensin family protein	-2.11508
	AT2G39400	Alpha/beta-Hydrolases superfamily protein	-2.11573
	AT5G49700	Predited AT-hook DNA-binding family protein	-2.11825
	AT2G01420	Auxin efflux carrier family protein	-2.12369
	AT5G26010	Protein phosphatase 2C family protein	-2.12978
	AT5G51850	Hypothetical protein	-2.13152
	AT2G42860	Hypothetical protein	-2.13643
	AT1G54570	Esterase/lipase/thioesterase family protein	-2.13927
	AT5G59305	CLAVATA 3/ESR (CLE)-like protein	-2.13946
	AT5G20150	SPX domain gene 1	-2.14594
	AT1G17050	Solanesyl diphosphate synthases 2 (SPS2)	-2.14652
	AT4G18510	CLAVATA3/ESR-related 2 (CLE2)	-2.15017
	AT1G07570	Protein kinase superfamily protein	-2.15115
	AT3G12977	NAC domain transcriptional regulator superfamily protein	-2.15375
	AT3G49760	Basic leucine-zipper 5	-2.15405
	AT5G14470	GHMP kinase family protein	-2.15507
	AT4G15740	Calcium-dependent lipid-binding (CaLB domain) family protein	-2.15728
	AT3G59900	Auxin-regulated gene involved in organ size	-2.16134
	AT3G22142	Protease inhibitor/seed storage/LTP family protein	-2.16149
	AT5G43630	Zinc knuckle (CCHC-type) family protein	-2.16614
	AT3G45300	Isovaleryl-CoA-dehydrogenase (IVD)	-2.16665
	AT2G35960	GRAM domain protein/ABA-responsive-like protein-related	-2.16814
	AT5G08350	NDR1/HIN1-like 12 (NHL12)	-2.16815
	AT5G27920	F-box family protein	-2.16845
	AT5G61440	Atypical CYS HIS rich thioredoxin 5 (ACHT5)	-2.16847
	AT3G03670	Peroxidase superfamily protein	-2.16905
	AT3G55940	Phosphoinositide-specific phospholipase C family protein	-2.16952
	AT1G25240	ENTH/VHS/GAT family protein	-2.17413
	AT5G56300	Gibberellic acid methyltransferase 2	-2.17855
	AT1G52240	RHO guanyl-nucleotide exchange factor 11	-2.18245
	AT4G25110	Metacaspase 2	-2.18515
	AT4G34730	Ribosome-binding factor A family protein (RBF1)	-2.18555
	AT2G35770	Serine carboxypeptidase-like 28	-2.1866
	AT3G21680	Hypothetical protein	-2.18838
	AT1G14890	Plant invertase/pectin methylesterase inhibitor superfamily protein	-2.19306
	AT5G44110	P-loop containing nucleoside triphosphate hydrolases superfamily protein	-2.19759
	AT4G34560	Transmembrane protein	-2.20467
	AT5G23350	GRAM domain protein/ABA-responsive-like protein-related	-2.21453
	AT5G40590	Cysteine/Histidine-rich C1 domain family protein	-2.21709
	AT2G25410	RING/U-box superfamily protein	-2.22224
	AT4G25480	DREB subfamily A-1 of ERF/AP2 transcription factor family (CBF3)	-2.22405
	AT2G31750	UDP-Glucosyl transferase 74D1	-2.22939
	AT5G14330	Transmembrane protein	-2.23768
	AT1G58180	Beta carbonic anhydrase 6	-2.23903
	AT3G42180	Exostosin family protein	-2.24049
	AT1G22400	UDP-Glycosyltransferase superfamily protein	-2.24172
	AT5G17700	MATE efflux family protein	-2.24273
	AT3G16150	N-terminal nucleophile aminohydrolases (Ntn hydrolases) superfamily protein	-2.24499
	AT3G04320	Kunitz family trypsin and protease inhibitor protein	-2.24651
	AT3G24420	Alpha/beta-Hydrolases superfamily protein	-2.24652
	AT5G66700	Homeobox 53 (HB53)	-2.2473
	AT1G75380	Bifunctional nuclease in basal defense response 1 (BBD1)	-2.2476
	AT2G20670	Phosphorus (P) stress-inducible DUF506 gene family member	-2.25096
	AT5G64120	Peroxidase superfamily protein	-2.25269
	AT4G36850	PQ-loop repeat family protein / transmembrane family protein	-2.25542
	AT2G46340	SPA (suppressor of phyA-105) protein family (SPA1)	-2.25553
	AT3G15450	Aluminum induced protein with YGL and LRDR motifs	-2.25751
	AT5G56870	Beta-galactosidase 4	-2.26391
	AT1G80920	Chaperone DnaJ-domain superfamily protein	-2.26596
	AT3G01480	Cyclophilin 38	-2.26838
	AT3G59480	pfkB-like carbohydrate kinase family protein	-2.27651
	AT4G30650	Low temperature and salt responsive protein family	-2.28295
	AT5G67620	PADRE protein up-regulated after infection by S. sclerotiorum	-2.28926
	AT5G62360	Plant invertase/pectin methylesterase inhibitor superfamily protein	-2.29484
	AT3G20110	Cytochrome P450, family 705, subfamily A, polypeptide 20	-2.29596
	AT4G15630	Uncharacterized protein family (UPF0497)	-2.29625
	AT1G10070	Branched-chain amino acid transamine 2	-2.29662
	AT1G52200	PLAC8 family protein	-2.29767
	AT3G55120	Chalcone-flavanone isomerase family protein	-2.30178
	AT2G45450	Protein binding (ZPR1)	-2.30226
	AT1G72500	Inter alpha-trypsin inhibitor, heavy chain-like protein	-2.3069
	AT5G11410	Protein kinase superfamily protein	-2.3147
	AT1G19650	Sec14p-like phosphatidylinositol transfer family protein	-2.31474
	AT1G71880	Sucrose-proton symporter 1	-2.315
	AT5G65690	Phosphoenolpyruvate carboxykinase 2	-2.31681
	AT1G03090	Methylcrotonyl-CoA carboxylase alpha chain (MCCA)	-2.31712
	AT1G76870	Transcription factor	-2.3186
	AT4G39070	B-box zinc finger family protein	-2.31892
	AT1G02570	Transmembrane protein	-2.32698
	AT2G02710	PAS/LOV protein B	-2.33361
	AT2G33250	Transmembrane protein	-2.34005
	AT3G52740	Plant specific protein.BIC1 and BIC2 inhibit cryptochrome	-2.34416
	AT3G15630	Plant/protein	-2.34781
	AT1G59940	Response regulator 3	-2.35054
	AT1G63580	Receptor-like protein kinase-related family protein	-2.35313
	AT5G07010	Sulfotransferase 2A (ST2A)	-2.35581
	AT4G22470	Protease inhibitor/seed storage/lipid transfer protein (LTP) family protein	-2.36204
	AT5G15970	Stress-responsive protein (KIN2) / stress-induced protein (KIN2) / cold-responsive protein (COR6.6) / cold-regulated protein (COR6.6)	-2.36533
	AT5G06570	Alpha/beta-Hydrolases superfamily protein	-2.37029
	AT2G38210	putative PDX1-like protein 4	-2.3732
	AT1G56210	Heavy metal transport/detoxification superfamily protein	-2.37504
	AT4G25700	Beta-hydroxylase 1	-2.37722
	AT1G70630	Nucleotide-diphospho-sugar transferase family protein	-2.37806
	AT2G18700	Trehalose phosphatase/synthase 11	-2.39037
	AT2G43510	Defensin-like (DEFL) family	-2.39382
	AT4G33770	Inositol 1,3,4-trisphosphate 5/6-kinase family protein	-2.39384
	AT2G26870	Non-specific phospholipase C2 (NPC2)	-2.40326
	AT4G38060	Hypothetical protein	-2.40914
	AT3G03660	WUSCHEL related homeobox 11	-2.411
	AT1G79160	Filamentous hemagglutinin transporter	-2.41558
	AT4G33467	Hypothetical protein	-2.41921
	AT1G09460	Carbohydrate-binding X8 domain superfamily protein	-2.42064
	AT5G02270	Non-intrinsic ABC protein 9	-2.42144
	AT1G43670	Inositol monophophatase family protein	-2.43749
	AT4G17980	NAC domain containing protein 71	-2.44235
	AT1G66920	Protein kinase superfamily protein	-2.4511
	AT4G09750	NAD(P)-binding Rossmann-fold superfamily protein	-2.45834
	AT5G24120	Sigma factor E	-2.45866
	AT1G13910	Leucine-rich repeat (LRR) family protein	-2.45912
	AT1G08630	Threonine aldolase 1	-2.46641
	AT5G08360	Stu1, putative (DUF789)	-2.46899
	AT2G38230	Pyridoxine biosynthesis 1.1 (PDX1.1)	-2.47482
	AT5G49690	UDP-Glycosyltransferase superfamily protein	-2.47594
	AT5G52250	Transducin/WD40 repeat-like superfamily protein	-2.48613
	AT3G21560	UDP-Glycosyltransferase superfamily protein	-2.49479
	AT3G57520	Seed inmbibition 2 (SIP2)	-2.49527
	AT3G19615	Beta-1,4-xylosidase	-2.49613
	AT3G29240	Protein of unknown function (DUF179)	-2.49708
	AT1G77380	Amino acid permease 3	-2.50096
	AT2G38870	Serine protease inhibitor, potato inhibitor I-type family protein	-2.50359
	AT1G67070	Mannose-6-phosphate isomerase, type I	-2.50915
	AT1G06040	B-box zinc finger family protein	-2.51022
	AT1G21400	Branched chain alpha-keto acid dehydrogenase E1 alpha	-2.5142
	AT1G11260	Sugar transporter 1 (STP1)	-2.51469
	AT2G45210	SAUR-like auxin-responsive protein family	-2.51863
	AT3G03190	Glutathione S-transferase F11	-2.52488
	AT1G05880	RING/U-box superfamily protein	-2.52514
	AT2G38240	2-oxoglutarate (2OG) and Fe(II)-dependent oxygenase superfamily protein	-2.54841
	AT4G18170	WRKY DNA-binding protein 28	-2.55014
	AT3G51540	Mucin-5AC-like protein	-2.55093
	AT1G44608	Hypothetical protein	-2.55097
	AT5G28770	bZIP transcription factor family protein	-2.5585
	AT1G67980	Caffeoyl-CoA 3-O-methyltransferase	-2.56423
	AT1G69600	Zinc finger homeodomain 1	-2.57709
	AT1G76410	RING/U-box superfamily protein	-2.5821
	AT1G74080	MYB domain protein 122	-2.58857
	AT1G69490	NAC-like, activated by AP3/PI	-2.59267
	AT5G52310	Cold regulated gene	-2.60828
	AT2G30660	ATP-dependent caseinolytic (Clp) protease/crotonase family protein	-2.60965
	AT1G24480	S-adenosyl-L-methionine-dependent methyltransferases superfamily protein	-2.62063
	AT4G26950	Senescence regulator	-2.62205
	AT5G50790	Nodulin MtN3 family protein	-2.62522
	AT1G51820	Leucine-rich repeat protein kinase family protein (SIF4)	-2.62636
	AT4G08360	KOW domain-containing protein	-2.63076
	AT5G04770	Cationic amino acid transporter 6	-2.63155
	AT2G40880	Cystatin A	-2.64694
	AT4G22530	S-adenosyl-L-methionine-dependent methyltransferases superfamily protein	-2.6498
	AT5G26000	Glycoside Hydrolase Family 1	-2.65246
	AT2G16365	F-box family protein	-2.65606
	AT5G22920	CHY-type/CTCHY-type/RING-type Zinc finger protein	-2.658
	AT1G67480	Galactose oxidase/kelch repeat superfamily protein	-2.68836
	AT5G11590	DREB subfamily A-4 of ERF/AP2 transcription factor family	-2.6913
	AT2G19210	Leucine-rich repeat transmembrane protein kinase protein	-2.70188
	AT4G36410	Ubiquitin-conjugating enzyme 17 (UBC17)	-2.70577
	AT5G54400	S-adenosyl-L-methionine-dependent methyltransferases superfamily protein	-2.75719
	AT1G66780	MATE efflux family protein	-2.76487
	AT5G11260	Basic leucine zipper (bZIP) transcription factor family protein	-2.78046
	AT1G15040	Class I glutamine amidotransferase-like superfamily protein	-2.79686
	AT5G64530	Xylem NAC domain 1	-2.79686
	AT2G30670	NAD(P)-binding Rossmann-fold superfamily protein	-2.79913
	AT2G41370	BOP2	-2.80238
	AT3G21500	1-deoxy-D-xylulose 5-phosphate synthase 1	-2.80713
	AT3G49845	cysteine-rich TM module stress tolerance protein	-2.81465
	AT3G14690	Cytochrome P450, family 72, subfamily A, polypeptide 15	-2.81673
	AT5G64410	Oligopeptide transporter 4 (OPT4)	-2.82314
	AT4G32950	Protein phosphatase 2C family protein	-2.82365
	AT3G04420	NAC domain containing protein 48	-2.83155
	AT3G57020	Calcium-dependent phosphotriesterase superfamily protein	-2.8525
	AT1G53920	GDSL-motif lipase 5 (GLIP5)	-2.87251
	AT1G10585	Basic helix-loop-helix (bHLH) DNA-binding superfamily protein	-2.87679
	AT5G06690	Thioredoxin 1 (WCRKC1)	-2.88475
	AT2G34000	RING/U-box superfamily protein	-2.89448
	AT5G21280	Hydroxyproline-rich glycoprotein family protein	-2.89682
	AT1G12370	Photolyase 1	-2.90798
	AT4G24230	Acyl-CoA-binding domain (ACBP3)	-2.92013
	AT3G06850	2-oxoacid dehydrogenases acyltransferase family protein	-2.92225
	AT2G02990	Ribonuclease 1	-2.92284
	AT1G49000	Transmembrane protein	-2.92342
	AT5G24580	Heavy metal transport/detoxification superfamily protein	-2.92877
	AT1G08090	High-affinity nitrate transporter	-2.9319
	AT1G43160	Related to AP2 6	-2.93271
	AT4G06746	Related to AP2 9	-2.93978
	AT1G17300	Hypothetical protein	-2.9403
	AT2G19800	Myo-inositol oxygenase 2	-2.9477
	AT2G15970	Cold regulated 413 plasma membrane 1	-2.94922
	AT4G31970	Cytochrome P450, family 82, subfamily C, polypeptide 2	-2.95663
	AT1G06225	CLAVATA3/ESR-RELATED 3	-2.96051
	AT4G37150	Methyl esterase 9 (MES9)	-2.96505
	AT3G19930	Sugar transporter 4 (STP4)	-2.98183
	AT5G44130	Fasciclin-like arabinogalactan protein	-3.01687
	AT5G39050	Malonyltransferase	-3.02773
	AT3G17609	HY5-homolog	-3.05449
	AT4G24930	Thylakoid lumenal 17.9 kDa protein	-3.06705
	AT5G52300	CAP160 protein	-3.0801
	AT5G02020	Salt Induced Serine rich (SIS)	-3.08642
	AT3G24140	Basic helix-loop-helix (bHLH) DNA-binding superfamily protein	-3.09985
	AT3G14810	Mechanosensitive channel of small conductance-like 5 (MSL5)	-3.10264
	AT5G20250	Raffinose synthase family protein (RS6)	-3.10298
	AT5G42900	Cold regulated gene 27 (COR27)	-3.1392
	AT3G17040	High chlorophyll fluorescent 107 (HCF107)	-3.15938
	AT2G42280	Basic helix-loop-helix (bHLH) DNA-binding superfamily protein	-3.21308
	AT1G48100	Pectin lyase-like superfamily protein	-3.25793
	AT3G52770	Protein binding (ZPR3)	-3.26542
	AT1G68500	Hypothetical protein	-3.26943
	AT1G15330	Cystathionine beta-synthase (CBS) protein	-3.27212
	AT1G74000	Strictosidine synthase 3 (SS3)	-3.27578
	AT4G15530	Pyruvate orthophosphate dikinase	-3.30068
	AT5G59080	Hypothetical protein	-3.30402
	AT4G27590	Heavy metal transport/detoxification superfamily protein	-3.30627
	AT1G21120	O-methyltransferase family protein	-3.31989
	AT5G16970	Alkenal reductase	-3.34532
	AT5G05965	Cell wall RBR3-like protein	-3.36138
	AT4G20460	NAD(P)-binding Rossmann-fold superfamily protein	-3.3614
	AT1G30820	Cytidine triphosphate synthase (CTP) family protein	-3.37147
	AT5G08000	X8-GPI family of proteins	-3.38239
	AT1G54950	Transmembrane protein	-3.4137
	AT4G22520	Bifunctional inhibitor/lipid-transfer protein/seed storage 2S albumin superfamily protein	-3.4188
	AT1G09350	Galactinol synthase 3	-3.43836
	AT4G26260	Myo-inositol oxygenase 4	-3.47271
	AT1G04660	Glycine-rich protein	-3.47487
	AT3G44704	Hypothetical protein	-3.51588
	AT2G40080	Protein of unknown function (DUF1313)	-3.52729
	AT2G18550	Homeobox protein 21	-3.53961
	AT1G75600	Histone superfamily protein	-3.58574
	AT1G77330	2-oxoglutarate (2OG) and Fe(II)-dependent oxygenase superfamily protein (ACO5)	-3.60752
	AT2G22122	Hypothetical protein	-3.61243
	AT1G13670	Hypothetical protein	-3.63173
	AT3G27690	Photosystem II light harvesting complex gene 2.3	-3.64201
	AT5G13930	Chalcone and stilbene synthase family protein	-3.67033
	AT1G78000	Sulfate transporter 1;2	-3.71954
	AT3G27660	Oleosin 4	-3.76837
	AT2G42540	Cold-regulated 15a	-3.78981
	AT1G10370	Glutathione S-transferase family protein (GSTU17)	-3.80401
	AT1G29395	Integral membrane protein in the inner envelope of chloroplasts	-3.84649
	AT1G16390	Organic cation/carnitine transporter 3	-3.97816
	AT5G66400	Dehydrin family protein	-3.98972
	AT4G14690	Chlorophyll A-B binding family protein	-4.0165
	AT4G25580	CAP160 protein	-4.05773
	AT3G14770	Nodulin MtN3 family protein	-4.06961
	AT4G10530	Subtilase family protein	-4.17315
	AT2G47460	MYB domain protein 12	-4.19512
	AT4G35770	Rhodanese/Cell cycle control phosphatase superfamily protein	-4.25745
	AT1G63180	UDP-D-glucose/UDP-D-galactose 4-epimerase 3 (UGE3)	-4.33145
	AT3G47380	Plant invertase/pectin methylesterase inhibitor superfamily protein	-4.88165
	AT5G08640	Flavonol synthase 1 (FLS1)	-4.99181
	AT3G27970	Exonuclease family protein	-4.99484
	AT3G16120	Dynein light chain type 1 family protein	-5.02533
	AT3G09340	Transmembrane amino acid transporter family protein	-5.03629
	AT3G22840	Early light-inducible protein	-5.3061
	AT4G20970	Basic helix-loop-helix (bHLH) DNA-binding superfamily protein	-7.36862
