# Supplementary material for: Ectopic expression of a truncated NLR gene from wild Arachis enhances resistance to Fusarium oxysporum
Source: Front Plant Sci. 2024 Nov 13;15:1486820. doi: 10.3389/fpls.2024.1486820 (PMC11598430; doi:10.3389/fpls.2024.1486820)
Supplement: Supplementary file 9 [file Table4.xlsx]

## Sheet: OE-11_I_WT_I
	Supplementary Table S4 - Manhattan plot significantly expressed DEGs annotated across the Arabidopsis genome
	Gene model	Gene Description	Gene Model Type	Primary Gene Symbol	All Gene Symbols
	AT4G19720	Glycosyl hydrolase family protein with chitinase insertion domain	protein_coding
	AT5G50120	Transducin/WD40 repeat-like superfamily protein	protein_coding
	AT5G48430	Eukaryotic aspartyl protease family protein	protein_coding
	AT4G04223	Other_RNA	other_rna
	AT4G18250	Receptor Serine/Threonine kinase-like protein	protein_coding
	AT2G43140	bHLH129	protein_coding	(BHLH129)	(BHLH129)
	AT4G23550	WRKY DNA-binding protein 29 (WRKY29)	protein_coding	(WRKY29)	(WRKY29)
	AT1G14780	MAC/Perforin domain-containing protein	protein_coding	MEMBRANE ATTACK COMPLEX/PERFORIN-LIKE 1 (MACP1)	MEMBRANE ATTACK COMPLEX/PERFORIN-LIKE 1 (MACP1)

## Sheet: WT_I_NI
	Supplementary Table S4
	Gene model	Gene Description	Gene Model Type	Primary Gene Symbol	All Gene Symbols
	AT5G28520	Mannose-binding lectin superfamily protein	protein_coding
	AT1G51020	Hypothetical protein	protein_coding
	AT2G37870	Bifunctional inhibitor/seed storage 2S albumin superfamily protein	protein_coding
	AT2G05510	Glycine-rich protein family	protein_coding
	AT4G16260	Glycosyl hydrolase superfamily protein	protein_coding
	AT3G19550	Glutamate racemase	protein_coding
	AT4G33720	CAP superfamily protein	protein_coding	(ATCAPE3)	(ATCAPE3)
	AT1G20160	Subtilase family protein (SBT5)	protein_coding	(ATSBT5.2)	(ATSBT5.2)
	AT1G66700	Methyltransferase, 1,7-paraxanthine (PXMT1)	protein_coding	(PXMT1)	(PXMT1)
	AT1G08080	Alpha carbonic anhydrase 7	protein_coding	ALPHA CARBONIC ANHYDRASE 7 (ACA7)	ALPHA CARBONIC ANHYDRASE 7 (ACA7)
	AT4G08870	Arginase	protein_coding	ARGININE AMIDOHYDROLASE 2 (ARGAH2)	ARGININE AMIDOHYDROLASE 2 (ARGAH2)
	AT4G12550	Proline-rich or glycine-rich N-terminus	protein_coding	AUXIN-INDUCED IN ROOT CULTURES 1 (AIR1)	AUXIN-INDUCED IN ROOT CULTURES 1 (AIR1)
	AT3G12500	Basic chitinase	protein_coding	BASIC CHITINASE (HCHIB)	PATHOGENESIS-RELATED 3 (PR3)
	AT5G28510	Beta glucosidase 24	protein_coding	BETA GLUCOSIDASE 24 (BGLU24)	BETA GLUCOSIDASE 24 (BGLU24)
	AT2G30770	Putative cytochrome P450	protein_coding	CYTOCHROME P450, FAMILY 71, SUBFAMILY A, POLYPEPTIDE 13 (CYP71A13)	CYTOCHROME P450, FAMILY 71, SUBFAMILY A, POLYPEPTIDE 13 (CYP71A13)
	AT3G49620	Similar to 2-oxoacid-dependent dioxygenase	protein_coding	DARK INDUCIBLE 11 (DIN11)	DARK INDUCIBLE 11 (DIN11)
	AT2G16005	ROSY1 protein	protein_coding	INTERACTOR OF SYNAPTOTAGMIN1 (ROSY1)	INTERACTOR OF SYNAPTOTAGMIN1 (ROSY1)
	AT4G11650	Osmotin-like protein	protein_coding	OSMOTIN 34 (OSM34)	OSMOTIN 34 (ATOSM34)
	AT3G04720	Similar to the antifungal chitin-binding protein	protein_coding	PATHOGENESIS-RELATED 4 (PR4)	PATHOGENESIS-RELATED 4 (PR4)
	AT4G15100	Serine carboxypeptidase-like 30	protein_coding	SERINE CARBOXYPEPTIDASE-LIKE 30 (scpl30)	SERINE CARBOXYPEPTIDASE-LIKE 30 (scpl30)
	AT1G78000	Sulfate transporter	protein_coding	SULFATE TRANSPORTER 1;2 (SULTR1;2)	SULFATE TRANSPORTER 1
	AT5G48010	Oxidosqualene cyclase	protein_coding	THALIANOL SYNTHASE 1 (THAS1)	THALIANOL SYNTHASE (THAS)
	AT1G79680	WALL ASSOCIATED KINASE (WAK)-LIKE 10	protein_coding	WALL ASSOCIATED KINASE (WAK)-LIKE 10 (WAKL10)	WALL ASSOCIATED KINASE (WAK)-LIKE 10 (WAKL10)

## Sheet: OE-11_I_NI
	Supplementary Table S4
	Gene model	Gene Description	Gene Model Type	Primary Gene Symbol	All Gene Symbols
	AT4G33550	Bifunctional inhibitor/seed storage 2S albumin superfamily protein	protein_coding
	AT1G51020	Hypothetical protein	protein_coding
	AT5G28520	Predicted target jacalin lectin	protein_coding
	AT2G37870	Bifunctional inhibitor/seed storage 2S albumin superfamily protein	protein_coding
	AT1G51010	Hypothetical protein	protein_coding
	AT1G76470	NAD(P)-binding Rossmann-fold superfamily protein	protein_coding
	AT3G19550	Glutamate racemase	protein_coding
	AT4G08870	Arginase	protein_coding	ARGININE AMIDOHYDROLASE 2 (ARGAH2)	ARGININE AMIDOHYDROLASE 2 (ARGAH2)
	AT4G12550	Proline-rich or glycine-rich N-terminus	protein_coding	AUXIN-INDUCED IN ROOT CULTURES 1 (AIR1)	AUXIN-INDUCED IN ROOT CULTURES 1 (AIR1)
	AT2G30770	Putative cytochrome P450	protein_coding	CYTOCHROME P450, FAMILY 71, SUBFAMILY A, POLYPEPTIDE 13 (CYP71A13)	CYTOCHROME P450, FAMILY 71, SUBFAMILY A, POLYPEPTIDE 13 (CYP71A13)
	AT3G49620	Similar to 2-oxoacid-dependent dioxygenase	protein_coding	DARK INDUCIBLE 11 (DIN11)	DARK INDUCIBLE 11 (DIN11)
	AT1G52030	Similar to myrosinase binding proteins	protein_coding	MYROSINASE-BINDING PROTEIN 2 (MBP2)	(MBP1.2)
	AT2G39030	Ornithine N-delta-acetyltransferase	protein_coding	N-ACETYLTRANSFERASE ACTIVITY 1 (NATA1)	N-ACETYLTRANSFERASE ACTIVITY 1 (NATA1)
	AT2G18660	PNP-A (Plant Natriuretic Peptide A)	protein_coding	PLANT NATRIURETIC PEPTIDE A (PNP-A)	EXPANSIN-LIKE B3 PRECURSOR (EXLB3)

## Sheet: OE-11_NI_WT_NI
	Supplementary Table S4
	Gene model	Gene Description	Gene Model Type	Primary Gene Symbol	All Gene Symbols
	AT3G61210	S-adenosyl-L-methionine-dependent methyltransferases superfamily protein	protein_coding
	AT1G54950	Transmembrane protein	protein_coding
	AT3G25130	Acidic leucine-rich nuclear phosphoprotein 32 family B protein	protein_coding
	AT3G04320	Kunitz family trypsin and protease inhibitor protein	protein_coding
	AT1G14550	Peroxidase superfamily protein	protein_coding
	AT5G57500	Galactosyltransferase family protein	protein_coding
	AT4G04223	Other_RNA	other_rna
	AT4G10530	Subtilase family protein	protein_coding
	AT1G21120	O-methyltransferase family protein	protein_coding
	AT3G16530	Lectin like protein	protein_coding
	AT5G22555	Transmembrane protein	protein_coding
	AT3G09340	Transmembrane amino acid transporter family protein	protein_coding
	AT1G73510	Hypothetical protein	protein_coding
	AT5G14330	Transmembrane protein	protein_coding
	AT4G36820	Mitochondrial calcium channel	protein_coding	(MCU4)	(MCU4)
	AT3G45680	Major facilitator superfamily protein	protein_coding	(NPF2.3)	(NPF2.3)
	AT1G33340	ENTH/ANTH/VHS superfamily protein	protein_coding	(PICALM8)	(PICALM8)
	AT1G67750	Pectate lyase	protein_coding	(PLL16)	(PLL16)
	AT4G37750	Putative transcriptional regulator similar to AP2 (ANT)	protein_coding	AINTEGUMENTA (ANT)	(ATANT)
	AT4G14690	Early light-induced protein (ELIPs)	protein_coding	EARLY LIGHT-INDUCIBLE PROTEIN 2 (ELIP2)	EARLY LIGHT-INDUCIBLE PROTEIN 2 (ELIP2)
	AT2G03090	Alpha-Expansin Gene Family	protein_coding	EXPANSIN A15 (EXPA15)	EXPANSIN A15 (ATEXPA15)
	AT5G50160	Ferric chelate reductase	protein_coding	FERRIC REDUCTION OXIDASE 8 (FRO8)	FERRIC REDUCTION OXIDASE 8 (FRO8)
	AT1G73530	RNA-binding (RRM/RBD/RNP motifs) family protein	protein_coding	ORGANELLE RNA RECOGNITION MOTIF PROTEIN 6 (ORRM6)	ORGANELLE RNA RECOGNITION MOTIF PROTEIN 6 (ORRM6)
	AT4G37060	Patatin-related phospholipase A	protein_coding	PATATIN-LIKE PROTEIN 5 (PLP5)	PATATIN-LIKE PROTEIN 5 (PLP5)
	AT4G13190	Protein kinase superfamily protein	protein_coding	PBS1-LIKE 24 (PBL24)	PBS1-LIKE 24 (PBL24)
	AT5G61480	Receptor-like kinase (PXY)	protein_coding	PHLOEM INTERCALATED WITH XYLEM (PXY)	PHLOEM INTERCALATED WITH XYLEM (PXY)
	AT2G41820	Brassinosteroid Insensitive 1-Associated Receptor Kinase 1	protein_coding	PXY/TDR-CORRELATED 3 (PXC3)	PXY/TDR-CORRELATED 3 (PXC3)
	AT4G17340	Root expressed tonoplast intrinsic protein.	protein_coding	TONOPLAST INTRINSIC PROTEIN 2;2 (TIP2;2)	TONOPLAST INTRINSIC PROTEIN 2
	AT2G01210	Leucine-rich repeat receptor-like kinase (LRR-RLK) ZAR1	protein_coding	ZYGOTIC ARREST 1 (ZAR1)	ZYGOTIC ARREST 1 (ZAR1)
